# Supplementary material for: New Palaearctic species of the tribe Thalassaphorurini Pomorski, 1998 (Collembola, Onychiuridae)
Source: Zookeys. 2011 Sep 2;(126):1–38. doi: 10.3897/zookeys.126.1229 (PMC3175132; doi:10.3897/zookeys.126.1229)
Supplement: XML Treatment for Sensillonychiurus [file zookeys.126.1229-treatment1.xml]

<!DOCTYPE tp:taxon-treatment
  PUBLIC "-//TaxonX//DTD Taxonomic Treatment Publishing DTD v0 20100105//EN" "tax-treatment-NSO.dtd">
<tp:taxon-treatment xmlns:tp="http://www.plazi.org/taxpub"><tp:treatment-meta><mixed-citation publication-type="journal"><person-group><name><surname>Babenko</surname><given-names>Anatoly B.</given-names></name><name><surname>Chimitova</surname><given-names>Ayuna B.</given-names></name><name><surname>Stebaeva</surname><given-names>Sophya K.</given-names></name></person-group><article-title>New Palaearctic species of the tribe Thalassaphorurini Pomorski, 1998 (Collembola, Onychiuridae)</article-title><source>Zookeys</source><day>2</day><month>9</month><year>2011</year><volume>2011</volume><issue>126</issue><fpage>1</fpage><lpage>38</lpage><pub-id pub-id-type="doi">10.3897/zookeys.126.1229</pub-id></mixed-citation></tp:treatment-meta><tp:nomenclature><tp:taxon-name>
                    	<tp:taxon-name-part taxon-name-part-type="genus">Sensillonychiurus</tp:taxon-name-part>
                    <object-id xmlns:xlink="http://www.w3.org/1999/xlink" xlink:type="simple">http://species-id.net/wiki/Sensillonychiurus</object-id>
                    </tp:taxon-name><tp:taxon-authority>Pomorski &amp; Sveenkova, 2006</tp:taxon-authority></tp:nomenclature><tp:treatment-sec sec-type="Type-species"><title>Type-species.</title><p> <italic><tp:taxon-name>Sensillonychiurus minusculus</tp:taxon-name></italic> Pomorski &amp; Sveenkova, 2006: 191, by original designation.</p></tp:treatment-sec><tp:treatment-sec sec-type="Diagnosis"><title>Diagnosis.</title><p>Small-sized <tp:taxon-name>Thalassaphorurini</tp:taxon-name> with low number of compound vesicles in PAO; labrum with 7 setae, labium of <italic>AC</italic> or <italic>ABC</italic>-type; <italic>AO</italic> with 4–5 papillae and 3–4 guard setae, smooth sensory clubs; distinct antennal, tergal and sternal sensilla, without <italic>d</italic>0 on head, <italic>Abd</italic>.4 with <italic>m</italic>0 and <italic>p</italic>0, <italic>Abd</italic>.5 with <italic>p</italic>0, <italic>Abd</italic>.6 dorsally with 1+1 prespinal microsetae and 1 medial macroseta; distal whorl of setae on <italic>Ti</italic>.1-3 with 7 or 9 setae, both <italic>M</italic> seta on all legs and <italic>B</italic>6 on <italic>Ti</italic>.3 absent; <italic>pso</italic> on <italic>Th</italic>.1 usually present, no tendency to dorsal <italic>pso</italic> multiplication, low number of sternal <italic>pso</italic>; <italic>psx</italic> usually absent; sternum of <italic>Abd</italic>.3 not clearly divided, furcal remnant situated at contact with border between <italic>Abd</italic>.3-4 sterna with two regular rows of manubrial setae set posteriorly to 4 dental setae; <italic>AS</italic> present or absent.</p></tp:treatment-sec></tp:taxon-treatment>
