# Supplementary material for: New Palaearctic species of the tribe Thalassaphorurini Pomorski, 1998 (Collembola, Onychiuridae)
Source: Zookeys. 2011 Sep 2;(126):1–38. doi: 10.3897/zookeys.126.1229 (PMC3175132; doi:10.3897/zookeys.126.1229)
Supplement: XML Treatment for Sensillonychiurus mirus [file zookeys.126.1229-treatment2.xml]

<!DOCTYPE tp:taxon-treatment
  PUBLIC "-//TaxonX//DTD Taxonomic Treatment Publishing DTD v0 20100105//EN" "tax-treatment-NSO.dtd">
<tp:taxon-treatment xmlns:tp="http://www.plazi.org/taxpub"><tp:treatment-meta><mixed-citation publication-type="journal"><person-group><name><surname>Babenko</surname><given-names>Anatoly B.</given-names></name><name><surname>Chimitova</surname><given-names>Ayuna B.</given-names></name><name><surname>Stebaeva</surname><given-names>Sophya K.</given-names></name></person-group><article-title>New Palaearctic species of the tribe Thalassaphorurini Pomorski, 1998 (Collembola, Onychiuridae)</article-title><source>Zookeys</source><day>2</day><month>9</month><year>2011</year><volume>2011</volume><issue>126</issue><fpage>1</fpage><lpage>38</lpage><pub-id pub-id-type="doi">10.3897/zookeys.126.1229</pub-id></mixed-citation></tp:treatment-meta><tp:nomenclature><tp:taxon-name>
                    	<tp:taxon-name-part taxon-name-part-type="genus">Sensillonychiurus</tp:taxon-name-part>
                    	<tp:taxon-name-part taxon-name-part-type="species">mirus</tp:taxon-name-part>
                    <object-id xmlns:xlink="http://www.w3.org/1999/xlink" xlink:type="simple">urn:lsid:zoobank.org:act:E9A79C2A-7B38-405D-8C45-7B8E67C0C22C</object-id>
										<object-id xmlns:xlink="http://www.w3.org/1999/xlink" xlink:type="simple">http://species-id.net/wiki/Sensillonychiurus_mirus</object-id>
                    </tp:taxon-name><tp:taxon-status xmlns:xlink="http://www.w3.org/1999/xlink" xlink:type="simple">sp. n.</tp:taxon-status><xref ref-type="fig" rid="F1">Figs 1–7</xref></tp:nomenclature><tp:treatment-sec sec-type="Material"><title>Material.</title><p> Holotype ♀, Russia, NW of European part, Kola Peninsula, Dalnie Zelentsy [<named-content xmlns:xlink="http://www.w3.org/1999/xlink" content-type="dwc:verbatimCoordinates" xlink:type="simple">69°07'N, 36°03'E</named-content> ], coastal sandy steep with sparse vegetation (flotation), 19.vii.2009, leg. A. Babenko (MSPU).</p><p>Paratypes 5 ♀, same data as holotype (MSPU).</p></tp:treatment-sec><tp:treatment-sec sec-type="Description"><title>Description.</title><p> Colour white. Size 0.56–0.60 mm. Body slender and elongated. Antennae about as long as head, antennal area not clearly demarcated. <italic>Ant</italic>.4 with two distinct thickened sensilla, subapical organite and basal microsensillum present (<xref ref-type="fig" rid="F1">Fig. 1</xref>). <italic>Ant</italic>.3 organ consisting of 5 papillae, 2 sensory rods, 2 smooth and usually slightly bilobed sensory clubs (<xref ref-type="fig" rid="F1">Fig. 2</xref>), 4 guard setae, and a lateral microsensillum (<xref ref-type="fig" rid="F1">Fig. 1</xref>). <italic>Ant</italic>.1 and 2 with 7–8 and 12–13 setae, respectively. <italic>PAO</italic> with 7–8 composed vesicles (<xref ref-type="fig" rid="F1">Fig. 3</xref>).<!--PageBreak--><!--PageBreak--><!--PageBreak--> Labrum with 7 setae and 4 prelabral ones. Apical part of labium with thick terminal setae on papillae <italic>A</italic>, <italic>B</italic> and <italic>C</italic> (<italic>ABC</italic>-type), 11 guard setae, <italic>a</italic>1 clearly longer and thicker than other spiniformguard setae, i.e. <italic>b</italic>1-2 and <italic>d</italic>2 (<xref ref-type="fig" rid="F1">Fig. 4</xref>), and 5 proximal setae. Basal fields of labium (mentum and submentum) with 4 and 5 setae, hypostomal complex reduced to one long seta and a minute projection. Maxillary palp simple, with 2 sublobal setae.</p><p>Pseudocellar formula (<italic>pso</italic>) as follows, dorsal: 2(3)2/133/33343 (rarely some <italic>pso</italic> duplicated), ventral: 1/000/0000, parapseudocelli (<italic>psx</italic>) invisible. Each upper subcoxa with one <italic>pso</italic>. Localization of <italic>pso</italic> as in <xref ref-type="fig" rid="F1">Fig. 5</xref>. Granulation fine and uniform, without areas of enlarged granules. Dorsal chaetotaxy almost symmetrical, setae smooth and clearly differentiated only on abdominal tip, in more anterior parts of body setae differing in shape but not in size: some of them straight, thick and blunt, others curved and pointed, sensilla distinct: 2/022/222221 (dorsal) and 2/000/00011 (ventral) (<xref ref-type="fig" rid="F1">Figs 5–6</xref>), occasionally some additional mesosetae can be thickened and look like other sensilla, thickened sensillum present on coxae <italic>Lg.</italic>3 (<xref ref-type="fig" rid="F1">Fig. 7</xref>). <italic>Th</italic>.1 with 6+6 setae as a rule. Lateral microsensilla present only on <italic>Th</italic>.2. Unpaired dorsal seta <italic>d</italic>0 on head absent, <italic>Abd</italic>.4 with <italic>m</italic>0 and <italic>p</italic>0, <italic>Abd</italic>.5 with <italic>p</italic>0, <italic>Abd</italic>.6 dorsally with one axial macroseta and 1+1 prespinal microsetae (<xref ref-type="fig" rid="F1">Fig. 5</xref>). Thoracic sterna without setae along <italic>linea ventralis</italic>, ventral chaetotaxy of abdomen as in <xref ref-type="fig" rid="F1">Fig. 6</xref>. <italic>Abd</italic>.3 sternum unclearly divided, anterior subsegment without setae. Furca reduced to a small area of fine granulation situated at contact with border between <italic>Abd</italic>.3-4 sterna, with 2+2 small posterior setae arranged in 2 rows, manubrial area with 4+4 setae set in two rows (<xref ref-type="fig" rid="F1">Fig. 6</xref>). Ventral tube with 6+6 distal setae, proximal ones at corpus base absent. Upper subcoxae usually with 3-3-4, tibiotarsi with 17-17-16, setae: distal whorl with 9 setae (7 <italic>A</italic> and two <italic>T</italic>-setae), row <italic>B</italic> with 7-7-6 setae, setae <italic>M</italic> absent but <italic>Y</italic> present. Unguis simple, with neither inner nor lateral tooth, unguiculus with an indistinct basal lamella, shorter than unguis (<xref ref-type="fig" rid="F1">Fig. 7</xref>). Anal spine short but rather strong, set on unclear papillae.</p><fig id="F1" position="float" orientation="portrait"><label>Figures 1–7.</label><caption><p><italic><tp:taxon-name>Sensillonychiurus mirus</tp:taxon-name></italic> sp. n. <bold>1</bold> <italic>Ant</italic>.3–4; <bold>2</bold> sensorial elements of <italic>Ant</italic>.3 organ <bold>3</bold> <italic>PAO</italic> and adjacent <italic>pso</italic> <bold>4</bold> labium <bold>5</bold> dorsal chaetotaxy and <italic>pso</italic> distribution <bold>6</bold> abdomen, lateral view <bold>7</bold> <italic>Lg</italic>.3. Scales: 5–6 – 0.1 mm, 1–4, 7 – 0.01 mm.</p></caption><graphic xmlns:xlink="http://www.w3.org/1999/xlink" xlink:href="ZooKeys-126-001-g001.jpg" position="float" orientation="portrait" xlink:type="simple"/></fig></tp:treatment-sec><tp:treatment-sec sec-type="Affinities"><title>Affinities.</title><p> <italic><tp:taxon-name>Sensillonychiurus mirus</tp:taxon-name></italic> sp. n. clearly differs from the all previously described species of the genus first of all in having not three but four guard setae in <italic>AO</italic>. Nevertheless it is not a unique character for the group. The same structure of <italic>AO</italic> (5 papillae and 4 guards) as in <italic><tp:taxon-name>Sensillonychiurus mirus</tp:taxon-name></italic> sp. n. is known in two other species of the genus, <italic><tp:taxon-name>Sensillonychiurus vitimicus</tp:taxon-name></italic> sp. n. and <italic><tp:taxon-name>Sensillonychiurus amuricus</tp:taxon-name></italic> sp. n. (see descriptions below). All these species which are characterized by only a weak reduction of <italic>AO</italic> with a highest possible number of papillae and 4 guard setae have many other characteristics in common (see <xref ref-type="table" rid="T1">Table 1</xref>.). Nonetheless, <italic><tp:taxon-name>Sensillonychiurus mirus</tp:taxon-name></italic> sp. n. can easily be distinguished from <italic><tp:taxon-name>Sensillonychiurus vitimicus</tp:taxon-name></italic> sp. n. by the complete absence of setae on thoracic sterna, from <italic><tp:taxon-name>Sensillonychiurus amuricus</tp:taxon-name></italic> sp. n. in the different type of labium (<italic>ABC</italic> in <italic><tp:taxon-name>Sensillonychiurus mirus</tp:taxon-name></italic> sp. n. versus <italic>AC</italic> in <italic><tp:taxon-name>Sensillonychiurus amuricus</tp:taxon-name></italic> sp. n.), and in four prelabral setae (<italic><tp:taxon-name>Sensillonychiurus amuricus</tp:taxon-name></italic> sp. n. possesses only two prelabral setae which are more common in the genus).
<table-wrap id="T1" position="float" orientation="portrait"><label>Table 1.</label><caption><p>Main diagnostic characters of the known species of <italic><tp:taxon-name>Sensillonychiurus</tp:taxon-name></italic></p></caption><table><tbody><tr><th rowspan="1" colspan="1"/><th rowspan="1" colspan="1">Dorsal pso</th><th rowspan="1" colspan="1">Dorsal sensilla</th><th rowspan="1" colspan="1">AO papillae/guards</th><th rowspan="1" colspan="1">Position of ms on Ant.4</th><th rowspan="1" colspan="1">Number of prelabral setae</th><th rowspan="1" colspan="1">Type of labium</th><th rowspan="1" colspan="1">ms on Th.3</th><th rowspan="1" colspan="1">Number of setae on Th.1</th><th rowspan="1" colspan="1">Ventral setae on thorax</th><th rowspan="1" colspan="1">Number of distal tibiotarsal setae</th><th rowspan="1" colspan="1">pso/psx on Abd.4</th><th rowspan="1" colspan="1">Unguiculus / unguis ratio</th><th rowspan="1" colspan="1">Anal spines</th></tr><tr><td rowspan="1" colspan="1"><italic><tp:taxon-name>Sensillonychiurus eisi</tp:taxon-name></italic></td><td rowspan="1" colspan="1">32/133/33343</td><td rowspan="1" colspan="1">1/011/22211</td><td rowspan="1" colspan="1">4/3</td><td rowspan="1" colspan="1">low</td><td rowspan="1" colspan="1">?</td><td rowspan="1" colspan="1">AC </td><td rowspan="1" colspan="1">?</td><td rowspan="1" colspan="1">5+5</td><td rowspan="1" colspan="1">?</td><td rowspan="1" colspan="1">9</td><td rowspan="1" colspan="1">?</td><td rowspan="1" colspan="1">0.3</td><td rowspan="1" colspan="1">–</td></tr><tr><td rowspan="1" colspan="1"><italic><tp:taxon-name>Sensillonychiurus minusculus</tp:taxon-name></italic></td><td rowspan="1" colspan="1">32/133/33343</td><td rowspan="1" colspan="1">1/011/222111</td><td rowspan="1" colspan="1">4/3</td><td rowspan="1" colspan="1">low</td><td rowspan="1" colspan="1">2</td><td rowspan="1" colspan="1">AC</td><td rowspan="1" colspan="1">+</td><td rowspan="1" colspan="1">5+5</td><td rowspan="1" colspan="1">–</td><td rowspan="1" colspan="1">7</td><td rowspan="1" colspan="1">–</td><td rowspan="1" colspan="1">0.5</td><td rowspan="1" colspan="1">–</td></tr><tr><td rowspan="1" colspan="1"><italic><tp:taxon-name>Sensillonychiurus virginis</tp:taxon-name></italic></td><td rowspan="1" colspan="1">32/022/33343</td><td rowspan="1" colspan="1">1/011/222111</td><td rowspan="1" colspan="1">4/3</td><td rowspan="1" colspan="1">low</td><td rowspan="1" colspan="1">?</td><td rowspan="1" colspan="1">AC</td><td rowspan="1" colspan="1">–</td><td rowspan="1" colspan="1">5+5</td><td rowspan="1" colspan="1">–</td><td rowspan="1" colspan="1">9</td><td rowspan="1" colspan="1">–</td><td rowspan="1" colspan="1">0.33</td><td rowspan="1" colspan="1">–</td></tr><tr><td rowspan="1" colspan="1"><italic><tp:taxon-name>Sensillonychiurus geminus</tp:taxon-name></italic></td><td rowspan="1" colspan="1">32/133/33343</td><td rowspan="1" colspan="1">1/011/222111</td><td rowspan="1" colspan="1">5/3</td><td rowspan="1" colspan="1">low</td><td rowspan="1" colspan="1">?</td><td rowspan="1" colspan="1">AC</td><td rowspan="1" colspan="1">+</td><td rowspan="1" colspan="1">5+5</td><td rowspan="1" colspan="1">–</td><td rowspan="1" colspan="1">9</td><td rowspan="1" colspan="1">pso</td><td rowspan="1" colspan="1">0.75</td><td rowspan="1" colspan="1">+</td></tr><tr><td rowspan="1" colspan="1"><italic><tp:taxon-name>Sensillonychiurus mirus</tp:taxon-name></italic> sp.n.</td><td rowspan="1" colspan="1">2(3)2/133/33343</td><td rowspan="1" colspan="1">2/022/222221</td><td rowspan="1" colspan="1">5/4</td><td rowspan="1" colspan="1">upper</td><td rowspan="1" colspan="1">4</td><td rowspan="1" colspan="1">ABC</td><td rowspan="1" colspan="1">–</td><td rowspan="1" colspan="1">6+6</td><td rowspan="1" colspan="1">–</td><td rowspan="1" colspan="1">9</td><td rowspan="1" colspan="1">–</td><td rowspan="1" colspan="1">~0.5</td><td rowspan="1" colspan="1">+</td></tr><tr><td rowspan="1" colspan="1"><italic><tp:taxon-name>Sensillonychiurus taimyrensis</tp:taxon-name></italic> sp.n.</td><td rowspan="1" colspan="1">32/133/33343</td><td rowspan="1" colspan="1">1/011/221111</td><td rowspan="1" colspan="1">4/3</td><td rowspan="1" colspan="1">upper</td><td rowspan="1" colspan="1">2</td><td rowspan="1" colspan="1">AC</td><td rowspan="1" colspan="1">–</td><td rowspan="1" colspan="1">6+6</td><td rowspan="1" colspan="1">–</td><td rowspan="1" colspan="1">7</td><td rowspan="1" colspan="1">–</td><td rowspan="1" colspan="1">~0.6</td><td rowspan="1" colspan="1">+</td></tr><tr><td rowspan="1" colspan="1"><italic><tp:taxon-name>Sensillonychiurus vegae</tp:taxon-name></italic> sp.n.</td><td rowspan="1" colspan="1">32/133/33343</td><td rowspan="1" colspan="1">1/011/221111</td><td rowspan="1" colspan="1">4/3</td><td rowspan="1" colspan="1">low</td><td rowspan="1" colspan="1">2</td><td rowspan="1" colspan="1">AC</td><td rowspan="1" colspan="1">–</td><td rowspan="1" colspan="1">6+6</td><td rowspan="1" colspan="1">–</td><td rowspan="1" colspan="1">7</td><td rowspan="1" colspan="1">–/psx</td><td rowspan="1" colspan="1">~0.6</td><td rowspan="1" colspan="1">+</td></tr><tr><td rowspan="1" colspan="1"><italic><tp:taxon-name>Sensillonychiurus vitimicus</tp:taxon-name></italic> sp.n.</td><td rowspan="1" colspan="1">32/133/33343</td><td rowspan="1" colspan="1">1/011/221111</td><td rowspan="1" colspan="1">5/4</td><td rowspan="1" colspan="1">upper</td><td rowspan="1" colspan="1">4</td><td rowspan="1" colspan="1">ABC</td><td rowspan="1" colspan="1">–</td><td rowspan="1" colspan="1">6+6</td><td rowspan="1" colspan="1">+</td><td rowspan="1" colspan="1">9</td><td rowspan="1" colspan="1">–</td><td rowspan="1" colspan="1">~0.6</td><td rowspan="1" colspan="1">+</td></tr><tr><td rowspan="1" colspan="1"><italic><tp:taxon-name>Sensillonychiurus amuricus</tp:taxon-name></italic> sp.n.</td><td rowspan="1" colspan="1">32/133/33343</td><td rowspan="1" colspan="1">1/011/221111</td><td rowspan="1" colspan="1">5/4</td><td rowspan="1" colspan="1">upper</td><td rowspan="1" colspan="1">2</td><td rowspan="1" colspan="1">AC</td><td rowspan="1" colspan="1">–</td><td rowspan="1" colspan="1">6+6</td><td rowspan="1" colspan="1">–</td><td rowspan="1" colspan="1">9</td><td rowspan="1" colspan="1">–</td><td rowspan="1" colspan="1">~0.7</td><td rowspan="1" colspan="1">+</td></tr><tr><td rowspan="1" colspan="1"><italic><tp:taxon-name>Sensillonychiurus</tp:taxon-name></italic> sp.</td><td rowspan="1" colspan="1">32/133/33343</td><td rowspan="1" colspan="1">1/011/2222?11</td><td rowspan="1" colspan="1">4/3</td><td rowspan="1" colspan="1">low</td><td rowspan="1" colspan="1">2</td><td rowspan="1" colspan="1">?</td><td rowspan="1" colspan="1">–</td><td rowspan="1" colspan="1">6+6</td><td rowspan="1" colspan="1">–</td><td rowspan="1" colspan="1">9</td><td rowspan="1" colspan="1">–</td><td rowspan="1" colspan="1">?</td><td rowspan="1" colspan="1">+</td></tr></tbody></table></table-wrap></p></tp:treatment-sec><tp:treatment-sec sec-type="Etymology"><title>Etymology.</title><p> Initially, the name <italic>mirus</italic> (odd, strange, unusual in Latin) reflects both an isolated position of the new species within the genus and the gap between its type-locality and the distributions of the other known species of the genus which are pure Asiatic or American. The level of morphological uncommonness has lowered after the performed survey of all available material, but the geographical isolation still exists.</p></tp:treatment-sec><tp:treatment-sec sec-type="Distribution"><title>Distribution.</title><p> Known only from the type locality.</p></tp:treatment-sec></tp:taxon-treatment>
