# Supplementary material for: New Palaearctic species of the tribe Thalassaphorurini Pomorski, 1998 (Collembola, Onychiuridae)
Source: Zookeys. 2011 Sep 2;(126):1–38. doi: 10.3897/zookeys.126.1229 (PMC3175132; doi:10.3897/zookeys.126.1229)
Supplement: XML Treatment for Sensillonychiurus taimyrensis [file zookeys.126.1229-treatment3.xml]

<!DOCTYPE tp:taxon-treatment
  PUBLIC "-//TaxonX//DTD Taxonomic Treatment Publishing DTD v0 20100105//EN" "tax-treatment-NSO.dtd">
<tp:taxon-treatment xmlns:tp="http://www.plazi.org/taxpub"><tp:treatment-meta><mixed-citation publication-type="journal"><person-group><name><surname>Babenko</surname><given-names>Anatoly B.</given-names></name><name><surname>Chimitova</surname><given-names>Ayuna B.</given-names></name><name><surname>Stebaeva</surname><given-names>Sophya K.</given-names></name></person-group><article-title>New Palaearctic species of the tribe Thalassaphorurini Pomorski, 1998 (Collembola, Onychiuridae)</article-title><source>Zookeys</source><day>2</day><month>9</month><year>2011</year><volume>2011</volume><issue>126</issue><fpage>1</fpage><lpage>38</lpage><pub-id pub-id-type="doi">10.3897/zookeys.126.1229</pub-id></mixed-citation></tp:treatment-meta><tp:nomenclature><tp:taxon-name>
                    	<tp:taxon-name-part taxon-name-part-type="genus">Sensillonychiurus</tp:taxon-name-part>
                    	<tp:taxon-name-part taxon-name-part-type="species">taimyrensis</tp:taxon-name-part>
                    <object-id xmlns:xlink="http://www.w3.org/1999/xlink" xlink:type="simple">urn:lsid:zoobank.org:act:AC031C4C-13EA-45F9-9DD5-575BD8287653</object-id>
										<object-id xmlns:xlink="http://www.w3.org/1999/xlink" xlink:type="simple">http://species-id.net/wiki/Sensillonychiurus_taimyrensis</object-id>
                    </tp:taxon-name><tp:taxon-status xmlns:xlink="http://www.w3.org/1999/xlink" xlink:type="simple">sp. n.</tp:taxon-status><xref ref-type="fig" rid="F2">Figs 8</xref><xref ref-type="fig" rid="F3">10–14, 18, 21</xref></tp:nomenclature><tp:treatment-sec sec-type="Material"><title>Material.</title><p> Holotype ♀, Russia, Taimyr Peninsula, northern coast of Taimyr Lake, Postoyannaya River [<named-content xmlns:xlink="http://www.w3.org/1999/xlink" content-type="dwc:verbatimCoordinates" xlink:type="simple">74°38'N, 101°55'E</named-content> ], low river terrace, mosses, <italic><tp:taxon-name>Dryas</tp:taxon-name></italic> sp., <italic><tp:taxon-name>Astragalus</tp:taxon-name></italic> spp., 02.viii.1993, leg. A. Babenko (MSPU).</p><p>Paratypes 5 ♀ and 4 ♂, same data as holotype; 2 ♀ and 1 ♂, Taimyr Peninsula, northwestern coast of Lake Pyasino [<named-content xmlns:xlink="http://www.w3.org/1999/xlink" content-type="dwc:verbatimCoordinates" xlink:type="simple">70°04'N, 87°39'E</named-content> ], herbaceous meadow on south-facing slope, sand, 03.viii.2001; 16 ♀, 10 ♂ and 6 juv., Taimyr Peninsula, middle reaches of Pyasina River, Ust-Tareya [<named-content xmlns:xlink="http://www.w3.org/1999/xlink" content-type="dwc:verbatimCoordinates" xlink:type="simple">73°15'N, 90°35'E</named-content> ], herbaceous meadow on south-facing slope, 22.vii.2010, leg. A. Babenko (MSPU).</p><p>Other material. 1 ♀, Russia, Siberia, northwestern Buryatia, Ust’-Barguzin [<named-content xmlns:xlink="http://www.w3.org/1999/xlink" content-type="dwc:verbatimCoordinates" xlink:type="simple">53°25'N, 109°01'E</named-content> ], Lake Baikal shore, sandy beach (ca 5 m from water edge, flotation), 21.viii.2008, leg. M. Potapov; 1 ♀, Russia, Siberia, Buryatia, Vitim Plateau, vicinity of Eravna (Sosnovo-Ozerskoe) [<named-content xmlns:xlink="http://www.w3.org/1999/xlink" content-type="dwc:verbatimCoordinates" xlink:type="simple">52°27'N, 111°09'E</named-content> ], dry birch forest, 21.viii.2009, leg. A. Chimitova.</p></tp:treatment-sec><tp:treatment-sec sec-type="Description"><title>Description.</title><p> Colour white. Size 0.56–0.62 mm. Body slender and elongated. Antennae about as long as head, antennal area not clearly demarcated. <italic>Ant</italic>.4 with a subapical organite, two distinct thickened sensilla, and a subbasal microsensillum set well above proximal row of setae (<xref ref-type="fig" rid="F3">Figs 10–14</xref>). <italic>Ant</italic>.3 organ consisting of 4 papillae, 2 sensory rods, 2 smooth sensory clubs, 3 guard setae, and a lateral microsensillum (<xref ref-type="fig" rid="F3">Fig. 10</xref>). <italic>Ant</italic>.1 and 2 usually with 8 and 13 setae, respectively. <italic>PAO</italic> with 7(8) composed vesicles. Labrum with 7 setae and 2 prelabral ones (2/3-4). Apical part of labium of <italic>AC</italic>-type, with (5)6 proximal setae and usually with a complete set of guard setae (11), although asymmetrical absence of one of <italic>e</italic>-guard setae also visible, <italic>a</italic>1-guard long. Basal fields of labium (mentum and submentum) with 4 and 5 setae. Hypostomal complex with one long and one shorter projection. Maxillary palp simple, with 2 sublobal setae.</p><p>Pseudocellar formula (<italic>pso</italic>) as follows, dorsal: 32/133/33343, ventral: 1/000/0000, parapseudocelli (<italic>psx</italic>) invisible. Each upper subcoxa with one <italic>pso</italic>. Localization of <italic>pso</italic> as in <xref ref-type="fig" rid="F2">Fig. 8</xref>. Granulation rather fine and uniform, without areas of clearly enlarged granules. Dorsal chaetotaxy almost symmetrical, setae smooth and clearly differentiated, especially on last abdominal terga, in anterior parts of body meso and microsetae similar in size but differing in shape: mesosetae straight and blunt, microsetae curved and pointed, sensilla more or less distinct on terga and less evident on sterna: 1/011/221-2111 (dorsal) (<xref ref-type="fig" rid="F2">Fig. 8</xref>) and 2/000/0000-1 (ventral), sensillum on coxae of <italic>Lg.</italic>3 present but not distinct. <italic>Th</italic>.1 with 6+6 setae. Lateral microsensilla present only on <italic>Th</italic>.2. Unpaired dorsal seta <italic>d</italic>0 on head absent, <italic>Abd</italic>.4 with <italic>m</italic>0 and <italic>p</italic>0, <italic>Abd</italic>.5 with <italic>p</italic>0, <italic>Abd</italic>.6 with one axial macroseta (<xref ref-type="fig" rid="F2">Figs 8</xref>, <xref ref-type="fig" rid="F3">18</xref>). Axial microsetae <italic>p</italic>1 set anteriorly to mesosetae <italic>p</italic>2 on <italic>Abd</italic>.1-3 (<xref ref-type="fig" rid="F3">Fig. 21</xref>). Thoracic sterna without setae along <italic>linea ventralis</italic>. <italic>Abd</italic>.3 sternum unclearly divided, anterior subsegment without setae. Furca reduced to a small area of fine granulation situated at contact with border between <italic>Abd</italic>.3-4<!--PageBreak--><!--PageBreak--> sterna, with 2+2 small posterior setae arranged in two rows, manubrial area with 4+4 setae set in two rows. Ventral tube with 6+6 distal setae, proximal ones at corpus base absent. Upper subcoxae usually with 3-4-4, tibiotarsi with 15-15-14, setae: distal rows with 7 setae (all <italic>T</italic>-setae absent), row <italic>B</italic> with 7-7-6 setae, setae <italic>M</italic> absent but <italic>Y</italic> present. Unguis simple, with neither inner nor lateral tooth, unguiculus with an indistinct basal lamella, clearly shorter than unguis (about 0.6–0.65 <italic>U</italic>3).Anal spines short (0.7–0.75 <italic>U</italic>3) but rather thick (thickness/length 0.23–0.28), set on low papillae.</p><fig id="F2" position="float" orientation="portrait"><label>Figures 8–9.</label><caption><p>Dorsal chaetotaxy and <italic>pso</italic> distribution, <italic><tp:taxon-name>Sensillonychiurus taimyrensis</tp:taxon-name></italic> sp. n. <bold>8</bold> and <italic><tp:taxon-name>Sensillonychiurus vegae</tp:taxon-name></italic> sp. n. <bold>9</bold> Scale: 0.01 mm.</p></caption><graphic xmlns:xlink="http://www.w3.org/1999/xlink" xlink:href="ZooKeys-126-001-g002.jpg" position="float" orientation="portrait" xlink:type="simple"/></fig><fig id="F3" position="float" orientation="portrait"><label>Figures 10–23.</label><caption><p><italic><tp:taxon-name>Sensillonychiurus taimyrensis</tp:taxon-name></italic> sp. n. <bold>(10–14, 18, 21)</bold> and <italic><tp:taxon-name>Sensillonychiurus vegae</tp:taxon-name></italic> sp. n. <bold>(15–17, 19–20, 22–23)</bold> <bold>10</bold> antenna <bold>11–17</bold> position of <italic>ms</italic> on <italic>Ant</italic>.4, different views <bold>18–19</bold> <italic>Abd</italic>.6 <bold>20</bold> tibiotarsus of <italic>Lg</italic>.3; <bold>21–22</bold> axial chaetotaxy of <italic>Abd</italic>.3 <bold>23</bold> ventral <italic>psx</italic> on posterolateral part of <italic>Abd</italic>.4 (specimen from Vitim Plateau). Scale: 0.01 mm.</p></caption><graphic xmlns:xlink="http://www.w3.org/1999/xlink" xlink:href="ZooKeys-126-001-g003.jpg" position="float" orientation="portrait" xlink:type="simple"/></fig></tp:treatment-sec><tp:treatment-sec sec-type="Affinities"><title>Affinities.</title><p> Apart from <italic><tp:taxon-name>Sensillonychiurus taimyrensis</tp:taxon-name></italic> sp. n., only two known species of the genus, i.e. <italic><tp:taxon-name>Sensillonychiurus minusculus</tp:taxon-name></italic> and <italic><tp:taxon-name>Sensillonychiurus vegae</tp:taxon-name></italic> sp. n., completely lack all <italic>T</italic>-setae on tibiotarsi (distal whorl with 7 setae). <italic><tp:taxon-name>Sensillonychiurus minusculus</tp:taxon-name></italic> clearly differs in having lateral <italic>ms</italic> on <italic>Th</italic>.3 and <italic>Abd</italic>.6 without <italic>AS</italic>. Two other species, <italic><tp:taxon-name>Sensillonychiurus vegae</tp:taxon-name></italic> sp. n. and <italic><tp:taxon-name>Sensillonychiurus taimyrensis</tp:taxon-name></italic> sp. n. are very similar, sharing many common characteristics (see <xref ref-type="table" rid="T1">Table 1</xref>). Nonetheless <italic><tp:taxon-name>Sensillonychiurus taimyrensis</tp:taxon-name></italic> sp. n. can be easily distinguished due to stronger <italic>AS</italic> set on low papillae (cf. <xref ref-type="fig" rid="F3">Figs 18 and 19</xref>), more distal position of <italic>ms</italic> on <italic>Ant</italic>.4 (cf. <xref ref-type="fig" rid="F3">Figs 10–14</xref> and <xref ref-type="fig" rid="F3">15–17</xref>) and clear differences in the mutual position of microsetae <italic>p</italic>1 and mesosetae <italic>p</italic>2 on <italic>Abd</italic>.3 (cf. <xref ref-type="fig" rid="F3">Figs 21 and 22</xref>).</p></tp:treatment-sec><tp:treatment-sec sec-type="Etymology"><title>Etymology.</title><p> The new species was named after its <italic>terra typica</italic>.</p></tp:treatment-sec><tp:treatment-sec sec-type="Distribution"><title>Distribution.</title><p> Despite a few records the new species is probably widespread in eastern Siberia being found in such remote regions as Taimyr’s tundras and mountainous Buryatia. Previously the species was erroneously listed for Taimyr as <italic><tp:taxon-name>Tantulonychiurus volinensis</tp:taxon-name></italic> (Szeptycki, 1964) by <xref ref-type="bibr" rid="B3">Babenko (2003)</xref> and <xref ref-type="bibr" rid="B6">Babenko and Fjellberg (2006)</xref>.</p></tp:treatment-sec><tp:treatment-sec><!--Section generated to contain objects referenced in tp:taxon-treatment.--><table-wrap id="T1" position="float" orientation="portrait"><label>Table 1.</label><caption><p>Main diagnostic characters of the known species of <italic><tp:taxon-name>Sensillonychiurus</tp:taxon-name></italic></p></caption><table><tbody><tr><th rowspan="1" colspan="1"/><th rowspan="1" colspan="1">Dorsal pso</th><th rowspan="1" colspan="1">Dorsal sensilla</th><th rowspan="1" colspan="1">AO papillae/guards</th><th rowspan="1" colspan="1">Position of ms on Ant.4</th><th rowspan="1" colspan="1">Number of prelabral setae</th><th rowspan="1" colspan="1">Type of labium</th><th rowspan="1" colspan="1">ms on Th.3</th><th rowspan="1" colspan="1">Number of setae on Th.1</th><th rowspan="1" colspan="1">Ventral setae on thorax</th><th rowspan="1" colspan="1">Number of distal tibiotarsal setae</th><th rowspan="1" colspan="1">pso/psx on Abd.4</th><th rowspan="1" colspan="1">Unguiculus / unguis ratio</th><th rowspan="1" colspan="1">Anal spines</th></tr><tr><td rowspan="1" colspan="1"><italic><tp:taxon-name>Sensillonychiurus eisi</tp:taxon-name></italic></td><td rowspan="1" colspan="1">32/133/33343</td><td rowspan="1" colspan="1">1/011/22211</td><td rowspan="1" colspan="1">4/3</td><td rowspan="1" colspan="1">low</td><td rowspan="1" colspan="1">?</td><td rowspan="1" colspan="1">AC </td><td rowspan="1" colspan="1">?</td><td rowspan="1" colspan="1">5+5</td><td rowspan="1" colspan="1">?</td><td rowspan="1" colspan="1">9</td><td rowspan="1" colspan="1">?</td><td rowspan="1" colspan="1">0.3</td><td rowspan="1" colspan="1">–</td></tr><tr><td rowspan="1" colspan="1"><italic><tp:taxon-name>Sensillonychiurus minusculus</tp:taxon-name></italic></td><td rowspan="1" colspan="1">32/133/33343</td><td rowspan="1" colspan="1">1/011/222111</td><td rowspan="1" colspan="1">4/3</td><td rowspan="1" colspan="1">low</td><td rowspan="1" colspan="1">2</td><td rowspan="1" colspan="1">AC</td><td rowspan="1" colspan="1">+</td><td rowspan="1" colspan="1">5+5</td><td rowspan="1" colspan="1">–</td><td rowspan="1" colspan="1">7</td><td rowspan="1" colspan="1">–</td><td rowspan="1" colspan="1">0.5</td><td rowspan="1" colspan="1">–</td></tr><tr><td rowspan="1" colspan="1"><italic><tp:taxon-name>Sensillonychiurus virginis</tp:taxon-name></italic></td><td rowspan="1" colspan="1">32/022/33343</td><td rowspan="1" colspan="1">1/011/222111</td><td rowspan="1" colspan="1">4/3</td><td rowspan="1" colspan="1">low</td><td rowspan="1" colspan="1">?</td><td rowspan="1" colspan="1">AC</td><td rowspan="1" colspan="1">–</td><td rowspan="1" colspan="1">5+5</td><td rowspan="1" colspan="1">–</td><td rowspan="1" colspan="1">9</td><td rowspan="1" colspan="1">–</td><td rowspan="1" colspan="1">0.33</td><td rowspan="1" colspan="1">–</td></tr><tr><td rowspan="1" colspan="1"><italic><tp:taxon-name>Sensillonychiurus geminus</tp:taxon-name></italic></td><td rowspan="1" colspan="1">32/133/33343</td><td rowspan="1" colspan="1">1/011/222111</td><td rowspan="1" colspan="1">5/3</td><td rowspan="1" colspan="1">low</td><td rowspan="1" colspan="1">?</td><td rowspan="1" colspan="1">AC</td><td rowspan="1" colspan="1">+</td><td rowspan="1" colspan="1">5+5</td><td rowspan="1" colspan="1">–</td><td rowspan="1" colspan="1">9</td><td rowspan="1" colspan="1">pso</td><td rowspan="1" colspan="1">0.75</td><td rowspan="1" colspan="1">+</td></tr><tr><td rowspan="1" colspan="1"><italic><tp:taxon-name>Sensillonychiurus mirus</tp:taxon-name></italic> sp.n.</td><td rowspan="1" colspan="1">2(3)2/133/33343</td><td rowspan="1" colspan="1">2/022/222221</td><td rowspan="1" colspan="1">5/4</td><td rowspan="1" colspan="1">upper</td><td rowspan="1" colspan="1">4</td><td rowspan="1" colspan="1">ABC</td><td rowspan="1" colspan="1">–</td><td rowspan="1" colspan="1">6+6</td><td rowspan="1" colspan="1">–</td><td rowspan="1" colspan="1">9</td><td rowspan="1" colspan="1">–</td><td rowspan="1" colspan="1">~0.5</td><td rowspan="1" colspan="1">+</td></tr><tr><td rowspan="1" colspan="1"><italic><tp:taxon-name>Sensillonychiurus taimyrensis</tp:taxon-name></italic> sp.n.</td><td rowspan="1" colspan="1">32/133/33343</td><td rowspan="1" colspan="1">1/011/221111</td><td rowspan="1" colspan="1">4/3</td><td rowspan="1" colspan="1">upper</td><td rowspan="1" colspan="1">2</td><td rowspan="1" colspan="1">AC</td><td rowspan="1" colspan="1">–</td><td rowspan="1" colspan="1">6+6</td><td rowspan="1" colspan="1">–</td><td rowspan="1" colspan="1">7</td><td rowspan="1" colspan="1">–</td><td rowspan="1" colspan="1">~0.6</td><td rowspan="1" colspan="1">+</td></tr><tr><td rowspan="1" colspan="1"><italic><tp:taxon-name>Sensillonychiurus vegae</tp:taxon-name></italic> sp.n.</td><td rowspan="1" colspan="1">32/133/33343</td><td rowspan="1" colspan="1">1/011/221111</td><td rowspan="1" colspan="1">4/3</td><td rowspan="1" colspan="1">low</td><td rowspan="1" colspan="1">2</td><td rowspan="1" colspan="1">AC</td><td rowspan="1" colspan="1">–</td><td rowspan="1" colspan="1">6+6</td><td rowspan="1" colspan="1">–</td><td rowspan="1" colspan="1">7</td><td rowspan="1" colspan="1">–/psx</td><td rowspan="1" colspan="1">~0.6</td><td rowspan="1" colspan="1">+</td></tr><tr><td rowspan="1" colspan="1"><italic><tp:taxon-name>Sensillonychiurus vitimicus</tp:taxon-name></italic> sp.n.</td><td rowspan="1" colspan="1">32/133/33343</td><td rowspan="1" colspan="1">1/011/221111</td><td rowspan="1" colspan="1">5/4</td><td rowspan="1" colspan="1">upper</td><td rowspan="1" colspan="1">4</td><td rowspan="1" colspan="1">ABC</td><td rowspan="1" colspan="1">–</td><td rowspan="1" colspan="1">6+6</td><td rowspan="1" colspan="1">+</td><td rowspan="1" colspan="1">9</td><td rowspan="1" colspan="1">–</td><td rowspan="1" colspan="1">~0.6</td><td rowspan="1" colspan="1">+</td></tr><tr><td rowspan="1" colspan="1"><italic><tp:taxon-name>Sensillonychiurus amuricus</tp:taxon-name></italic> sp.n.</td><td rowspan="1" colspan="1">32/133/33343</td><td rowspan="1" colspan="1">1/011/221111</td><td rowspan="1" colspan="1">5/4</td><td rowspan="1" colspan="1">upper</td><td rowspan="1" colspan="1">2</td><td rowspan="1" colspan="1">AC</td><td rowspan="1" colspan="1">–</td><td rowspan="1" colspan="1">6+6</td><td rowspan="1" colspan="1">–</td><td rowspan="1" colspan="1">9</td><td rowspan="1" colspan="1">–</td><td rowspan="1" colspan="1">~0.7</td><td rowspan="1" colspan="1">+</td></tr><tr><td rowspan="1" colspan="1"><italic><tp:taxon-name>Sensillonychiurus</tp:taxon-name></italic> sp.</td><td rowspan="1" colspan="1">32/133/33343</td><td rowspan="1" colspan="1">1/011/2222?11</td><td rowspan="1" colspan="1">4/3</td><td rowspan="1" colspan="1">low</td><td rowspan="1" colspan="1">2</td><td rowspan="1" colspan="1">?</td><td rowspan="1" colspan="1">–</td><td rowspan="1" colspan="1">6+6</td><td rowspan="1" colspan="1">–</td><td rowspan="1" colspan="1">9</td><td rowspan="1" colspan="1">–</td><td rowspan="1" colspan="1">?</td><td rowspan="1" colspan="1">+</td></tr></tbody></table></table-wrap></tp:treatment-sec><ref-list><ref id="B3"><mixed-citation xmlns:xlink="http://www.w3.org/1999/xlink" xlink:type="simple"><person-group><name name-style="western"><surname>Babenko</surname><given-names>AB</given-names></name></person-group> (<year>2003</year>)<article-title> [Landscape chorology of Collembola on Taimyr Peninsula. II. Latitudinal differentiation of the fauna]</article-title>. <source>Zoologicheskii Zhurnal</source><volume>82</volume>(<issue>9</issue>): <fpage>1051</fpage>–<lpage>1063</lpage> [in Russian, English translation: Entomological Review 83(9): 1194–1207]</mixed-citation></ref><ref id="B6"><mixed-citation xmlns:xlink="http://www.w3.org/1999/xlink" xlink:type="simple"><person-group><name name-style="western"><surname>Babenko</surname><given-names>A</given-names></name><name name-style="western"><surname>Fjellberg</surname><given-names>A</given-names></name></person-group> (<year>2006</year>)<source> Collembola Septentrionale.</source><publisher-name>A Catalogue of Springtails of the Arctic Region. KMK Scientific Press Ltd.</publisher-name>, <publisher-loc>Moscow</publisher-loc>, <lpage>190</lpage> pp.</mixed-citation></ref></ref-list></tp:taxon-treatment>
