# Supplementary material for: New Palaearctic species of the tribe Thalassaphorurini Pomorski, 1998 (Collembola, Onychiuridae)
Source: Zookeys. 2011 Sep 2;(126):1–38. doi: 10.3897/zookeys.126.1229 (PMC3175132; doi:10.3897/zookeys.126.1229)
Supplement: XML Treatment for Sensillonychiurus vegae [file zookeys.126.1229-treatment4.xml]

<!DOCTYPE tp:taxon-treatment
  PUBLIC "-//TaxonX//DTD Taxonomic Treatment Publishing DTD v0 20100105//EN" "tax-treatment-NSO.dtd">
<tp:taxon-treatment xmlns:tp="http://www.plazi.org/taxpub"><tp:treatment-meta><mixed-citation publication-type="journal"><person-group><name><surname>Babenko</surname><given-names>Anatoly B.</given-names></name><name><surname>Chimitova</surname><given-names>Ayuna B.</given-names></name><name><surname>Stebaeva</surname><given-names>Sophya K.</given-names></name></person-group><article-title>New Palaearctic species of the tribe Thalassaphorurini Pomorski, 1998 (Collembola, Onychiuridae)</article-title><source>Zookeys</source><day>2</day><month>9</month><year>2011</year><volume>2011</volume><issue>126</issue><fpage>1</fpage><lpage>38</lpage><pub-id pub-id-type="doi">10.3897/zookeys.126.1229</pub-id></mixed-citation></tp:treatment-meta><tp:nomenclature><tp:taxon-name>
                    	<tp:taxon-name-part taxon-name-part-type="genus">Sensillonychiurus</tp:taxon-name-part>
                    	<tp:taxon-name-part taxon-name-part-type="species">vegae</tp:taxon-name-part>
                    <object-id xmlns:xlink="http://www.w3.org/1999/xlink" xlink:type="simple">urn:lsid:zoobank.org:act:0086C2ED-D20C-45F3-A220-4F4D9383558B</object-id>
										<object-id xmlns:xlink="http://www.w3.org/1999/xlink" xlink:type="simple">http://species-id.net/wiki/Sensillonychiurus_vegae</object-id>
                    </tp:taxon-name><tp:taxon-status xmlns:xlink="http://www.w3.org/1999/xlink" xlink:type="simple">sp. n.</tp:taxon-status><xref ref-type="fig" rid="F2">Figs 9</xref><xref ref-type="fig" rid="F3">15–17, 19–20, 22–23</xref></tp:nomenclature><tp:treatment-sec sec-type="Material"><title>Material.</title><p> Holotype ♂, Russia, eastern Siberia, Yakutia (Sakha Republic), mouth of Yana River, Shirokostan Peninsula, vicinity of Lake Ledyanoe [<named-content xmlns:xlink="http://www.w3.org/1999/xlink" content-type="dwc:verbatimCoordinates" xlink:type="simple">72°25'N, 141°00'E</named-content> ], <italic><tp:taxon-name>Dryas</tp:taxon-name></italic> association on steep slope, 04.viii.1994, leg. A. Babenko (MSPU).</p><p>Paratypes 6 ♀, 1 ♂, and 1 juv., Russia, eastern Siberia, Yakutia (Sakha Republic), left bank of Kolyma River [<named-content xmlns:xlink="http://www.w3.org/1999/xlink" content-type="dwc:verbatimCoordinates" xlink:type="simple">69°32'N, 160°44'E</named-content> ], grass (<italic><tp:taxon-name>Elymus sibiricus</tp:taxon-name></italic>) association on a polar fox hill, 19.viii.1994, leg. A. Babenko (MSPU).</p><p>Other material: 1♀ and 2♂, Russia, Siberia, northwestern Buryatia, Ust’-Barguzin [<named-content xmlns:xlink="http://www.w3.org/1999/xlink" content-type="dwc:verbatimCoordinates" xlink:type="simple">53°25'N, 109°01'E</named-content> ], shore of Lake Baikal, pine forest on sandy dunes (flotation), 21.viii 2008, leg. M. Potapov; 2♀, 6♂ and 6 juv., Russia, Siberia, Buryatia, Vitim Plateau, vicinity of Eravna (Sosnovo-Ozerskoe) [<named-content xmlns:xlink="http://www.w3.org/1999/xlink" content-type="dwc:verbatimCoordinates" xlink:type="simple">52°27'N, 111°09'E</named-content> ], pine forest with <italic><tp:taxon-name>Rhododendron dauricum</tp:taxon-name></italic>, 08.ix.2008, leg. A. Chimitova; 2 ♂, same region, but birch forest, 25.viii.2009, leg. A. Chimitova (MSPU).</p></tp:treatment-sec><tp:treatment-sec sec-type="Description"><title>Description.</title><p> Colour white. Size 0.40–0.52 mm, holotype 0.47 mm long. Body slender and elongated. Antennae about as long as head, antennal area not clearly demarcated. Sensillar armature of <italic>Ant</italic>.4 as usual: two distinct thickened sensilla, a sub<!--PageBreak--><!--PageBreak-->apical organite and a basal microsensillum set almost in line with proximal row of setae (<xref ref-type="fig" rid="F3">Figs 15–17</xref>). <italic>Ant</italic>.3 organ consisting of 4 papillae, 2 sensory rods, 2 smooth sensory clubs, 3 guard setae, and a lateral microsensillum (<xref ref-type="fig" rid="F3">Fig. 15</xref>). <italic>Ant</italic>.1 and 2 usually with 8 and 13(14) setae, respectively. <italic>PAO</italic> with 6–7(8) composed vesicles. Labrum with 7 setae and 2 prelabral ones (2/3–4), four setae of apical row thicker. Apical part of labium with thick terminal setae on papillae <italic>A</italic> and <italic>C</italic> (<italic>AC</italic> – type), (5)6 proximal setae and a complete set (11) of guard setae: 7 long [<italic>b</italic>3-4, <italic>d</italic>3-4, <italic>e</italic>1-3] and 4 spiniform [<italic>a</italic>1, <italic>b</italic>1-2 and <italic>d</italic>2] ones set on papillae, <italic>a</italic>1 clearly longer than others. Basal fields (mentum and submentum) with 4 and 5 setae. Maxillary palp simple, with two sublobal setae.</p><p>Pseudocellar formula (<italic>pso</italic>) as follows, dorsal: 32/133/33343, ventral: 1/000/0000, <italic>Abd</italic>.4 sterna with or without 1+1 parapseudocelli laterally (see Variability). Each upper subcoxa with one <italic>pso</italic>. Granulation fine and uniform, slightly enlarged granules rarely present around medial <italic>pso</italic> on abdominal tip and on head. Dorsal chaetotaxy almost symmetrical (<xref ref-type="fig" rid="F2">Fig. 9</xref>), setae smooth and clearly differentiated, especially on last abdominal terga, in anterior parts of body meso and microsetae only slightly differing in size but different in shape: mesosetae straight and blunt, microsetae curved and pointed. Tergal sensilla (1/011/221111 in number) distinct, sternal ones (2/000/0000-1) hardly distinguished, sensillum on coxae of <italic>Lg.</italic>3 evident. <italic>Th</italic>.1 usually with 6+6 setae. Lateral microsensilla present only on <italic>Th</italic>.2. Unpaired dorsal seta <italic>d</italic>0 on head absent, <italic>Abd</italic>.4 with <italic>m</italic>0 and <italic>p</italic>0, <italic>Abd</italic>.5 with <italic>p</italic>0, <italic>Abd</italic>.6 with one axial macroseta (<xref ref-type="fig" rid="F2">Figs 9</xref>, <xref ref-type="fig" rid="F3">18</xref>). Axial microsetae <italic>p</italic>1 lying almost in line with mesosetae <italic>p</italic>2 on <italic>Abd</italic>.3 (<xref ref-type="fig" rid="F3">Fig. 22</xref>) and sometimes also on <italic>Abd</italic>.2. Thoracic sterna without setae along <italic>linea ventralis</italic>. <italic>Abd</italic>.3 sternum unclearly divided, anterior subsegment narrow and without setae. Furca reduced to a small area of fine granulation situated at contact with border between <italic>Abd</italic>.3-4 sterna, with 2+2 small posterior setae arranged in two rows, manubrial area usually with 4+4 setae set in two rows. Ventral tube with 6+6 distal setae, proximal ones at corpus base absent. Upper subcoxae usually with 3-4-4, tibiotarsi with 15-15-14, setae: distal rows with 7 setae (all <italic>T</italic>-setae absent), row <italic>B</italic> with 7-7-6 setae, setae <italic>M</italic> absent but <italic>Y</italic> present (<xref ref-type="fig" rid="F3">Fig. 20</xref>). Unguis simple, with neither inner nor lateral tooth, unguiculus with an indistinct basal lamella, about 0.6 times as long as inner edge of <italic>U</italic>3.Anal spine rather long (0.6–0.7 <italic>U</italic>3) but thin (thickness/length 0.13–0.23) (<xref ref-type="fig" rid="F3">Fig. 19</xref>), set without papillae.</p></tp:treatment-sec><tp:treatment-sec sec-type="Variability"><title>Variability.</title><p>The types of <italic><tp:taxon-name>Sensillonychiurus vegae</tp:taxon-name></italic> sp.n. completely lack <italic>psx</italic> as well as all so far studied species of the genus. Nonetheless, at least some of the specimens collected on Vitim Plateau possess 1+1 ventral parapseudocelli on <italic>Abd</italic>.4 (<xref ref-type="fig" rid="F3">Fig. 23</xref>) being otherwise identical to the types. This population may represent a separate species, but its reliable distinction is hardly possible. Anyway, more material from different points of the distributional range is needed to evaluate the constancy and significance of this character.</p></tp:treatment-sec><tp:treatment-sec sec-type="Affinities"><title>Affinities.</title><p> Virtually all of the main morphological characteristics of <italic><tp:taxon-name>Sensillonychiurus vegae</tp:taxon-name></italic> sp. n. (structure of <italic>AO</italic> and <italic>PAO</italic>, labrum and labium, dorsal and ventral chaetotaxy, number and distribution of <italic>pso</italic>, presence of <italic>ms</italic> only on <italic>Th</italic>.2, number of setae on subcoxae, tibiotarsi and <italic>VT</italic>) are identical to those of sympatric <italic><tp:taxon-name>Sensillonychiurus taimyrensis</tp:taxon-name></italic> sp. n. Concerning the differences of <italic><tp:taxon-name>Sensillonychiurus vegae</tp:taxon-name></italic> sp. n. from <italic><tp:taxon-name>Sensillonychiurus taimyrensis</tp:taxon-name></italic> sp. n. see description of the latter<!--PageBreak-->.</p></tp:treatment-sec><tp:treatment-sec sec-type="Etymology"><title>Etymology.</title><p> The new species was initially collected during the joint Swedish-Russian expedition arranged in 1994 in order to commemorate A.E. Nordenskiöld’s first trip on “Vega” board along the Northern Sea Route (1878–1879). That is why it is named after Nordenskiöld’s famous steamship “Vega”.</p></tp:treatment-sec><tp:treatment-sec sec-type="Distribution"><title>Distribution.</title><p> Known from several remote areas of eastern Siberia. Previously, it was erroneously listed for Yakutia as <italic><tp:taxon-name>Tantulonychiurus volinensis</tp:taxon-name></italic> (Szeptycki, 1964) by <xref ref-type="bibr" rid="B6">Babenko and Fjellberg (2006)</xref>.</p></tp:treatment-sec><tp:treatment-sec><!--Section generated to contain objects referenced in tp:taxon-treatment.--><fig id="F2" position="float" orientation="portrait"><label>Figures 8–9.</label><caption><p>Dorsal chaetotaxy and <italic>pso</italic> distribution, <italic><tp:taxon-name>Sensillonychiurus taimyrensis</tp:taxon-name></italic> sp. n. <bold>8</bold> and <italic><tp:taxon-name>Sensillonychiurus vegae</tp:taxon-name></italic> sp. n. <bold>9</bold> Scale: 0.01 mm.</p></caption><graphic xmlns:xlink="http://www.w3.org/1999/xlink" xlink:href="ZooKeys-126-001-g002.jpg" position="float" orientation="portrait" xlink:type="simple"/></fig><fig id="F3" position="float" orientation="portrait"><label>Figures 10–23.</label><caption><p><italic><tp:taxon-name>Sensillonychiurus taimyrensis</tp:taxon-name></italic> sp. n. <bold>(10–14, 18, 21)</bold> and <italic><tp:taxon-name>Sensillonychiurus vegae</tp:taxon-name></italic> sp. n. <bold>(15–17, 19–20, 22–23)</bold> <bold>10</bold> antenna <bold>11–17</bold> position of <italic>ms</italic> on <italic>Ant</italic>.4, different views <bold>18–19</bold> <italic>Abd</italic>.6 <bold>20</bold> tibiotarsus of <italic>Lg</italic>.3; <bold>21–22</bold> axial chaetotaxy of <italic>Abd</italic>.3 <bold>23</bold> ventral <italic>psx</italic> on posterolateral part of <italic>Abd</italic>.4 (specimen from Vitim Plateau). Scale: 0.01 mm.</p></caption><graphic xmlns:xlink="http://www.w3.org/1999/xlink" xlink:href="ZooKeys-126-001-g003.jpg" position="float" orientation="portrait" xlink:type="simple"/></fig></tp:treatment-sec><ref-list><ref id="B6"><mixed-citation xmlns:xlink="http://www.w3.org/1999/xlink" xlink:type="simple"><person-group><name name-style="western"><surname>Babenko</surname><given-names>A</given-names></name><name name-style="western"><surname>Fjellberg</surname><given-names>A</given-names></name></person-group> (<year>2006</year>)<source> Collembola Septentrionale.</source><publisher-name>A Catalogue of Springtails of the Arctic Region. KMK Scientific Press Ltd.</publisher-name>, <publisher-loc>Moscow</publisher-loc>, <lpage>190</lpage> pp.</mixed-citation></ref></ref-list></tp:taxon-treatment>
