# Supplementary material for: New Palaearctic species of the tribe Thalassaphorurini Pomorski, 1998 (Collembola, Onychiuridae)
Source: Zookeys. 2011 Sep 2;(126):1–38. doi: 10.3897/zookeys.126.1229 (PMC3175132; doi:10.3897/zookeys.126.1229)
Supplement: XML Treatment for Sensillonychiurus amuricus [file zookeys.126.1229-treatment5.xml]

<!DOCTYPE tp:taxon-treatment
  PUBLIC "-//TaxonX//DTD Taxonomic Treatment Publishing DTD v0 20100105//EN" "tax-treatment-NSO.dtd">
<tp:taxon-treatment xmlns:tp="http://www.plazi.org/taxpub"><tp:treatment-meta><mixed-citation publication-type="journal"><person-group><name><surname>Babenko</surname><given-names>Anatoly B.</given-names></name><name><surname>Chimitova</surname><given-names>Ayuna B.</given-names></name><name><surname>Stebaeva</surname><given-names>Sophya K.</given-names></name></person-group><article-title>New Palaearctic species of the tribe Thalassaphorurini Pomorski, 1998 (Collembola, Onychiuridae)</article-title><source>Zookeys</source><day>2</day><month>9</month><year>2011</year><volume>2011</volume><issue>126</issue><fpage>1</fpage><lpage>38</lpage><pub-id pub-id-type="doi">10.3897/zookeys.126.1229</pub-id></mixed-citation></tp:treatment-meta><tp:nomenclature><tp:taxon-name>
                    	<tp:taxon-name-part taxon-name-part-type="species">Sensillonychiurus</tp:taxon-name-part>
                    	<tp:taxon-name-part taxon-name-part-type="species">amuricus</tp:taxon-name-part>
                    <object-id xmlns:xlink="http://www.w3.org/1999/xlink" xlink:type="simple">urn:lsid:zoobank.org:act:E99FF1BA-7739-4019-A89B-7F2E998A520F</object-id>
										<object-id xmlns:xlink="http://www.w3.org/1999/xlink" xlink:type="simple">http://species-id.net/wiki/Sensillonychiurus_amuricus</object-id>
                    </tp:taxon-name><tp:taxon-status xmlns:xlink="http://www.w3.org/1999/xlink" xlink:type="simple">sp. n.</tp:taxon-status><xref ref-type="fig" rid="F4">Figs 24–31</xref></tp:nomenclature><tp:treatment-sec sec-type="Material"><title>Material.</title><p> Holotype ♀, Russia, Asiatic part, Khabarovsk suburbs, right bank of Amur river [<named-content xmlns:xlink="http://www.w3.org/1999/xlink" content-type="dwc:verbatimCoordinates" xlink:type="simple">48°33'N, 135°01'E</named-content> ], upper part of sandy beach (flotation), 26 iv 2010, M. Potapov leg (MSPU).</p><p>Paratypes 3 ♀, 4 ♂ and 1 juv., same data as holotype (MSPU).</p></tp:treatment-sec><tp:treatment-sec sec-type="Description"><title>Description.</title><p> Colour white. Size of mature specimens 0.62–0.72 mm. Body slender and elongated. Antennae about as long as head, antennal area not clearly demarcated. <italic>Ant</italic>.4 with a subapical organite, two distinct thickened sensilla, and a subbasal microsensillum set well above proximal row of setae (<xref ref-type="fig" rid="F4">Fig. 25</xref>). <italic>Ant</italic>.3 organ consisting of 5 papillae, 2 sensory rods, 2 smooth sensory clubs (<xref ref-type="fig" rid="F4">Figs 26–27</xref>), 4 guard setae, and a lateral microsensillum (<xref ref-type="fig" rid="F4">Fig. 25</xref>). <italic>Ant</italic>.1 and 2 usually with 8 and 13(14) setae, respectively. <italic>PAO</italic> with 6–7 composed vesicles (<xref ref-type="fig" rid="F4">Fig. 28</xref>). Labrum with 7 setae and 2 prelabral ones (2/3–4). Apical part of labium with thick terminal setae on papillae <italic>A</italic> and <italic>C</italic> (<italic>AC</italic> – type), 7 long guard setae [<italic>b</italic>3-4, <italic>d</italic>3-4, <italic>e</italic>1-3] and 4 spiniform ones [<italic>a</italic>1, <italic>b</italic>1-2 and <italic>d</italic>2] set on low papillae, <italic>a</italic>1 clearly longer and thicker than <italic>b</italic>1. Proximal part of labium as usual, with 6 setae, basal fields (mentum and submentum) with 4 and 5 setae. Maxillary palp simple, with 2 sublobal setae.</p><p>Pseudocellar formula (<italic>pso</italic>) as follows, dorsal: 32/133/33343, ventral: 1/000/0000, parapseudocelli (<italic>psx</italic>) invisible. Each upper subcoxa with one <italic>pso</italic>. Localization of <italic>pso</italic> as in <xref ref-type="fig" rid="F4">Fig. 24</xref>. Granulation rather fine and uniform, without areas of clearly enlarged granules. Dorsal chaetotaxy almost symmetrical, setae smooth and clearly differentiated, especially on last abdominal terga, differences between macro- and microsetae in anterior parts of body not so pronounced but visible: macrosetae more straight and blunt, microsetae curved and pointed. Dorsal sensilla distinct, flame-like, 1/011/221111 in number (<xref ref-type="fig" rid="F4">Fig. 24</xref>), ventral ones (2/000/0001) slightly thickened and sometimes hard to detect, sensillum on coxae of <italic>Lg.</italic>3 distinct. <italic>Th</italic>.1 with 6+6 setae. Lateral microsensilla present only on <italic>Th</italic>.2. Unpaired dorsal seta <italic>d</italic>0 on head absent, <italic>Abd</italic>.4 with <italic>m</italic>0 and <italic>p</italic>0, <italic>Abd</italic>.5 with <italic>p</italic>0, <italic>Abd</italic>.6 with one axial macroseta (<xref ref-type="fig" rid="F4">Fig. 24</xref>). Thoracic sterna without setae along <italic>linea ventralis</italic>. <italic>Abd</italic>.3 sternum unclearly divided, anterior subsegment without setae. Furca reduced to a small area of fine granulation situated at contact with border <!--PageBreak--><!--PageBreak-->between <italic>Abd</italic>.3-4 sterna, with 2+2 small posterior setae arranged in two rows, manubrial area with 4+4 setae set in two rows. Ventral tube with 6+6 distal setae, proximal ones at corpus base absent. Upper subcoxae usually with 3-4-4, tibiotarsi with 17-17-16, setae: distal rows with 9 setae (2 <italic>T</italic>-setae absent), row <italic>B</italic> with 7-7-6 setae, setae <italic>M</italic> absent but <italic>Y</italic> present (<xref ref-type="fig" rid="F4">Figs 29–30</xref>). Unguis simple, with neither inner nor lateral tooth, unguiculus with an indistinct basal lamella, shorter than unguis (ca 0.7 <italic>U</italic>3).Anal spines short (0.7–0.75 <italic>U</italic>3) and thin, set without papillae (<xref ref-type="fig" rid="F4">Fig. 31</xref>).</p><fig id="F4" position="float" orientation="portrait"><label>Figures 24–31.</label><caption><p><italic><tp:taxon-name>Sensillonychiurus amuricus</tp:taxon-name></italic> sp. n. <bold>24</bold> dorsal chaetotaxy <bold>25</bold> <italic>Ant</italic>.3–4 <bold>26–27</bold> sensorial elements of <italic>Ant</italic>.3 organ, different view <bold>28</bold> <italic>PAO</italic> and adjacent <italic>pso</italic> <bold>29–30</bold> tibiotarsus of <italic>Lg</italic>.3, different views <bold>31</bold> <italic>Abd</italic>.6. Scales: 24 – 0.1 mm, 25–31 – 0.01 mm.</p></caption><graphic xmlns:xlink="http://www.w3.org/1999/xlink" xlink:href="ZooKeys-126-001-g004.jpg" position="float" orientation="portrait" xlink:type="simple"/></fig></tp:treatment-sec><tp:treatment-sec sec-type="Affinities"><title>Affinities.</title><p> The same structure of <italic>AO</italic> (five papillae and four guard setae) as in <italic><tp:taxon-name>Sensillonychiurus amuricus</tp:taxon-name></italic> sp. n. is only known in two species of the genus, <italic><tp:taxon-name>Sensillonychiurus mirus</tp:taxon-name></italic> sp. n. and <italic><tp:taxon-name>Sensillonychiurus vitimicus</tp:taxon-name></italic> sp. n. All these species which are characterized by only a weak reduction of <italic>AO</italic> with a full number of papillae and 4 guard setae also show the highest number of setae (9) in the distal tibiotarsal whorl. Both can easily be distinguished from <italic><tp:taxon-name>Sensillonychiurus amuricus</tp:taxon-name></italic> sp. n. in having a different type of the labium (<italic>ABC</italic> versus <italic>AC</italic> in <italic><tp:taxon-name>Sensillonychiurus amuricus</tp:taxon-name></italic> sp. n.) and four prelabral setae (<italic><tp:taxon-name>Sensillonychiurus amuricus</tp:taxon-name></italic> sp. n. possesses only two prelabral setae, which occurs more commonly in the genus). Apart from this, <italic><tp:taxon-name>Sensillonychiurus amuricus</tp:taxon-name></italic> sp. n. is the largest congener.</p><p>Two other species of the genus, <italic><tp:taxon-name>Sensillonychiurus virginis</tp:taxon-name></italic> and <italic><tp:taxon-name>Sensillonychiurus geminus</tp:taxon-name></italic>, are characterized by the most complete set of tibiotarsal setae (17-17-16) but against the background of a pronounced reduction of <italic>AO.</italic></p></tp:treatment-sec><tp:treatment-sec sec-type="Etymology"><title>Etymology.</title><p> The new species was named after its <italic>terra typica</italic>.</p></tp:treatment-sec><tp:treatment-sec sec-type="Distribution"><title>Distribution.</title><p> Known only from the type locality.</p></tp:treatment-sec></tp:taxon-treatment>
