# Supplementary material for: New Palaearctic species of the tribe Thalassaphorurini Pomorski, 1998 (Collembola, Onychiuridae)
Source: Zookeys. 2011 Sep 2;(126):1–38. doi: 10.3897/zookeys.126.1229 (PMC3175132; doi:10.3897/zookeys.126.1229)
Supplement: XML Treatment for Sensillonychiurus vitimicus [file zookeys.126.1229-treatment6.xml]

<!DOCTYPE tp:taxon-treatment
  PUBLIC "-//TaxonX//DTD Taxonomic Treatment Publishing DTD v0 20100105//EN" "tax-treatment-NSO.dtd">
<tp:taxon-treatment xmlns:tp="http://www.plazi.org/taxpub"><tp:treatment-meta><mixed-citation publication-type="journal"><person-group><name><surname>Babenko</surname><given-names>Anatoly B.</given-names></name><name><surname>Chimitova</surname><given-names>Ayuna B.</given-names></name><name><surname>Stebaeva</surname><given-names>Sophya K.</given-names></name></person-group><article-title>New Palaearctic species of the tribe Thalassaphorurini Pomorski, 1998 (Collembola, Onychiuridae)</article-title><source>Zookeys</source><day>2</day><month>9</month><year>2011</year><volume>2011</volume><issue>126</issue><fpage>1</fpage><lpage>38</lpage><pub-id pub-id-type="doi">10.3897/zookeys.126.1229</pub-id></mixed-citation></tp:treatment-meta><tp:nomenclature><tp:taxon-name>
                    	<tp:taxon-name-part taxon-name-part-type="genus">Sensillonychiurus</tp:taxon-name-part>
                    	<tp:taxon-name-part taxon-name-part-type="species">vitimicus</tp:taxon-name-part>
                    <object-id xmlns:xlink="http://www.w3.org/1999/xlink" xlink:type="simple">urn:lsid:zoobank.org:act:1EB550A9-8192-4BEF-8826-93D1ABB96418</object-id>
										<object-id xmlns:xlink="http://www.w3.org/1999/xlink" xlink:type="simple">http://species-id.net/wiki/Sensillonychiurus_vitimicus</object-id>
                    </tp:taxon-name><tp:taxon-status xmlns:xlink="http://www.w3.org/1999/xlink" xlink:type="simple">sp. n.</tp:taxon-status><xref ref-type="fig" rid="F5">Figs 32</xref><xref ref-type="fig" rid="F6">36</xref></tp:nomenclature><tp:treatment-sec sec-type="Material"><title>Material.</title><p> Holotype ♂, Russia, Siberia, Buryatia, Vitim Plateau, vicinity of Telemba [<named-content xmlns:xlink="http://www.w3.org/1999/xlink" content-type="dwc:verbatimCoordinates" xlink:type="simple">52°44'N, 113°16'E</named-content> ], larch forest with <italic><tp:taxon-name>Betula fruticosa</tp:taxon-name></italic>, 23.viii.2009, leg. A. Chimitova (MSPU).</p><p>Paratypes 7 ♀ and 3 ♂, same data as holotype; 1♀ same region but… larch forest with rich herbaceous cover, 04.x.2009, leg. A. Chimitova (MSPU).</p></tp:treatment-sec><tp:treatment-sec sec-type="Description"><title>Description.</title><p> Colour white. Size 0.58–0.68 mm (females), 0.50–0.58 (males). Body slender and elongated. Antennae about as long as head, antennal area not clearly demarcated. <italic>Ant</italic>.4 with 2 distinct thickened sensilla, a subapical organite and a basal microsensillum present, the latter set well above proximal row of setae (<xref ref-type="fig" rid="F6">Fig. 34</xref>). <italic>Ant</italic>.3 organ consisting of 5 papillae, 2 sensory rods, 2 smooth sensory clubs, 4 guard setae, and a lateral microsensillum (<xref ref-type="fig" rid="F6">Fig. 34</xref>). <italic>Ant</italic>.1 and 2 with 8 and (12)13 setae, respectively. <italic>PAO</italic> with 7–8 composed vesicles. Labrum with 7 setae and 4 prelabral ones. Labium of <italic>AC-</italic>type, but terminal setae on papillae <italic>C</italic> slightly thinner, guard setae as usual for genus: 7(6) long (<italic>b</italic>3-4, <italic>d</italic>3-4, <italic>e</italic>1-3) and 4 spiniform (<italic>a</italic>1, <italic>b</italic>1-2 and <italic>d</italic>2) ones, <italic>a</italic>1 clearly longer and thicker than others. Proximal part of labium with (5)6 setae, mentum and submentum with 4 and 5 setae, respectively. Maxillary palp simple, with 2 sublobal setae<!--PageBreak--><!--PageBreak-->.</p><p>Pseudocellar formula (<italic>pso</italic>) as follows, dorsal: 32/133/33343, ventral: 1/000/0000, parapseudocelli (<italic>psx</italic>) invisible. Each upper subcoxa with one <italic>pso</italic>. Localization of <italic>pso</italic> as in <xref ref-type="fig" rid="F5">Fig. 32</xref>. Granulation fine and uniform, slightly enlarged granules often present around <italic>pso</italic> on last abdominal terga. Dorsal chaetotaxy almost symmetrical, setae smooth and clearly differentiated especially on abdominal tip, in more anterior parts of body macro and microsetae mainly differing in shape, sensilla distinct on terga and less evident on sterna: 1/022/221111 (dorsal) and 2/000/00011 (ventral) (<xref ref-type="fig" rid="F5">Figs 32–33</xref>), thickened sensillum present also on coxae of <italic>Lg.</italic>3. <italic>Th</italic>.1 with 6+6 setae. Lateral microsensilla present only on <italic>Th</italic>.2. Unpaired dorsal seta <italic>d</italic>0 on head absent, <italic>Abd</italic>.4 with <italic>m</italic>0 and <italic>p</italic>0, <italic>Abd</italic>.5 with <italic>p</italic>0, <italic>Abd</italic>.6 dorsally with one axial macroseta and 1+1 prespinal microsetae (<xref ref-type="fig" rid="F5">Fig. 32</xref>). Thoracic sterna with 0-1-1 setae on each side of <italic>linea ventralis</italic>, ventral chaetotaxy of abdomen as in <xref ref-type="fig" rid="F5">Fig. 33</xref>. <italic>Abd</italic>.3 sternum unclearly divided, anterior subsegment without setae. Furca reduced to a small area of fine granulation situated at contact with border between <italic>Abd</italic>.3-4, with 2+2 small posterior setae arranged in two rows, manubrial area with 4+4 setae set in two rows (<xref ref-type="fig" rid="F5">Fig. 33</xref>). Ventral tube with 6+6(7) distal setae, proximal ones at corpus base absent. Upper subcoxae usually with 3-(3)4-4, tibiotarsi with 17-17-16 setae: distal rows with 9 setae (7 <italic>A</italic> and two <italic>T</italic>-setae), row <italic>B</italic> with 7-7-6 setae, setae <italic>M</italic> absent but <italic>Y</italic> present (<xref ref-type="fig" rid="F6">Fig. 36</xref>). Unguis simple, with neither inner nor lateral tooth, unguiculus with indistinct basal lamella, clearly shorter than unguis (<xref ref-type="fig" rid="F6">Fig. 36</xref>).Anal spine rather strong (about as long as 0.6–0.7 <italic>U</italic>3), set on unclear papillae (<xref ref-type="fig" rid="F6">Fig. 35</xref>).</p><fig id="F5" position="float" orientation="portrait"><label>Figures 32–33.</label><caption><p><italic><tp:taxon-name>Sensillonychiurus vitimicus</tp:taxon-name></italic> sp. n. <bold>32</bold> dorsal chaetotaxy <bold>33</bold> ventral chaetotaxy. Scale: 0.1 mm.</p></caption><graphic xmlns:xlink="http://www.w3.org/1999/xlink" xlink:href="ZooKeys-126-001-g005.jpg" position="float" orientation="portrait" xlink:type="simple"/></fig><fig id="F6" position="float" orientation="portrait"><label>Figures 34–39.</label><caption><p><italic><tp:taxon-name>Sensillonychiurus vitimicus</tp:taxon-name></italic> sp. n. <bold>(34–36)</bold> and <italic><tp:taxon-name>Allonychiurus elikonius</tp:taxon-name></italic> sp. n. <bold>(37–39)</bold> <bold>34, 37</bold> <italic>Ant</italic>.3-4 <bold>35</bold> <italic>Abd</italic>.6 <bold>36, 39</bold> tibiotarsus of <italic>Lg</italic>. 3, different views <bold>38</bold> sensorial elements of <italic>Ant</italic>.3 organ. Scale: 0.01 mm.</p></caption><graphic xmlns:xlink="http://www.w3.org/1999/xlink" xlink:href="ZooKeys-126-001-g006.jpg" position="float" orientation="portrait" xlink:type="simple"/></fig></tp:treatment-sec><tp:treatment-sec sec-type="Affinities"><title>Affinities.</title><p> Due to the presence of four guard setae in <italic>AO</italic>, <italic><tp:taxon-name>Sensillonychiurus vitimicus</tp:taxon-name></italic> sp. n. is the most similar to <italic><tp:taxon-name>Sensillonychiurus mirus</tp:taxon-name></italic> sp. n. and <italic><tp:taxon-name>Sensillonychiurus amuricus</tp:taxon-name></italic> sp. n. All these three species have many other characteristics in common (see <xref ref-type="table" rid="T1">Table 1</xref>), but <italic><tp:taxon-name>Sensillonychiurus vitimicus</tp:taxon-name></italic> sp. n. can easily be distinguished by the presence of setae on thoracic sterna (a presumed apomorphic condition within <tp:taxon-name>Onychiuridae</tp:taxon-name> according to <xref ref-type="bibr" rid="B13">Fjellberg (1998)</xref>.</p></tp:treatment-sec><tp:treatment-sec sec-type="Etymology"><title>Etymology.</title><p> The new species was named after its <italic>terra typica</italic>.</p></tp:treatment-sec><tp:treatment-sec sec-type="Distribution"><title>Distribution.</title><p> Known from several biotopes in vicinity of the type locality.</p><p>One more species of the genus <italic><tp:taxon-name>Sensillonychiurus</tp:taxon-name></italic> was found on Kamchatka (vicinity of Petropavlovsk, sandy sea beach with weed debris, leg. L. Lobkova). It differs from <italic><tp:taxon-name>Sensillonychiurus virginis</tp:taxon-name></italic> in having setiform anal spines, from <italic><tp:taxon-name>Sensillonychiurus geminus</tp:taxon-name></italic> by the absence of lateral <italic>ms</italic> on <italic>Th</italic>.3. The lack of material (only a single female is available) did not allow us to describe it, but it is listed in the key and in <xref ref-type="table" rid="T1">Table 1</xref> as <italic><tp:taxon-name>Sensillonychiurus</tp:taxon-name></italic> sp.</p><sec sec-type="Key to the known species of Sensillonychiurus Pomorski &amp; Sveenkova, 2006"><title>Key to the known species of Sensillonychiurus Pomorski &amp; Sveenkova, 2006</title><table-wrap content-type="key" position="anchor" orientation="portrait"><table><tbody><tr><td rowspan="1" colspan="1">1</td><td rowspan="1" colspan="1"><italic>AS</italic> not differentiated</td><td rowspan="1" colspan="1">2</td></tr><tr><td rowspan="1" colspan="1">–</td><td rowspan="1" colspan="1"><italic>AS</italic> present</td><td rowspan="1" colspan="1">4</td></tr><tr><td rowspan="1" colspan="1">2</td><td rowspan="1" colspan="1">Tibiotarsi with 7 distal setae</td><td rowspan="1" colspan="1"><italic><tp:taxon-name>Sensillonychiurus minusculus</tp:taxon-name></italic> Pomorski &amp; Sveenkova, 2006</td></tr><tr><td rowspan="1" colspan="1">–</td><td rowspan="1" colspan="1">Tibiotarsi with 9 distal setae</td><td rowspan="1" colspan="1">3</td></tr><tr><td rowspan="1" colspan="1">3</td><td rowspan="1" colspan="1">Dorsal <italic>pso</italic> as 32/022/33343</td><td rowspan="1" colspan="1"><italic><tp:taxon-name>Sensillonychiurus virginis</tp:taxon-name></italic> Pomorski &amp; Sveenkova, 2006</td></tr><tr><td rowspan="1" colspan="1">–</td><td rowspan="1" colspan="1">Dorsal <italic>pso</italic> as 32/133/33343</td><td rowspan="1" colspan="1"><italic><tp:taxon-name>Sensillonychiurus eisi</tp:taxon-name></italic> (Rusek, 1976), comb. n.<!--PageBreak--></td></tr><tr><td rowspan="1" colspan="1">4</td><td rowspan="1" colspan="1">Tibiotarsi with 9 distal setae</td><td rowspan="1" colspan="1">5</td></tr><tr><td rowspan="1" colspan="1">–</td><td rowspan="1" colspan="1">Tibiotarsi with 7 distal setae</td><td rowspan="1" colspan="1">9</td></tr><tr><td rowspan="1" colspan="1">5</td><td rowspan="1" colspan="1">Both <italic>Th</italic>.2-3 with lateral <italic>ms</italic>, ventral <italic>pso</italic> on <italic>Abd</italic>.4 present [1/000/0101 as a whole]</td><td rowspan="1" colspan="1"><italic><tp:taxon-name>Sensillonychiurus geminus</tp:taxon-name></italic> Pomorski &amp; Sveenkova, 2006</td></tr><tr><td rowspan="1" colspan="1">–</td><td rowspan="1" colspan="1">Only <italic>Th</italic>.2 with lateral <italic>ms</italic>, <italic>Abd</italic>.4 without ventral <italic>pso</italic> [1/000/0000 as a whole]</td><td rowspan="1" colspan="1">6</td></tr><tr><td rowspan="1" colspan="1">6</td><td rowspan="1" colspan="1"><italic>AO</italic> with 5 papillae and 4 guard setae (<xref ref-type="fig" rid="F1">Figs 1</xref>, <xref ref-type="fig" rid="F4">25</xref>)</td><td rowspan="1" colspan="1">7</td></tr><tr><td rowspan="1" colspan="1">–</td><td rowspan="1" colspan="1"><italic>AO</italic> with 4 papillae and 3 guard setae (as in <xref ref-type="fig" rid="F3">Fig. 10</xref>)</td><td rowspan="1" colspan="1"><italic><tp:taxon-name>Sensillonychiurus</tp:taxon-name></italic> sp.</td></tr><tr><td rowspan="1" colspan="1">7</td><td rowspan="1" colspan="1">Thorax with ventral setae</td><td rowspan="1" colspan="1"><italic><tp:taxon-name>Sensillonychiurus vitimicus</tp:taxon-name></italic> sp. n.</td></tr><tr><td rowspan="1" colspan="1">–</td><td rowspan="1" colspan="1">Thorax without ventral setae</td><td rowspan="1" colspan="1">8</td></tr><tr><td rowspan="1" colspan="1">8</td><td rowspan="1" colspan="1">Labium of the <italic>ABC</italic> type (<xref ref-type="fig" rid="F1">Fig. 4</xref>), 4 prelabral setae present</td><td rowspan="1" colspan="1"><italic><tp:taxon-name>Sensillonychiurus mirus</tp:taxon-name></italic> sp. n.</td></tr><tr><td rowspan="1" colspan="1">–</td><td rowspan="1" colspan="1">Labium of the <italic>AC</italic> type, only two prelabral setae present</td><td rowspan="1" colspan="1"><italic><tp:taxon-name>Sensillonychiurus amuricus</tp:taxon-name></italic> sp. n.</td></tr><tr><td rowspan="1" colspan="1">9</td><td rowspan="1" colspan="1"><italic>AS</italic> strong, set on low papillae (<xref ref-type="fig" rid="F3">Fig. 18</xref>), <italic>ms</italic> on <italic>Ant</italic>.4 clearly above proximal setae (<xref ref-type="fig" rid="F3">Figs 10–14</xref>), microsetae <italic>p</italic>1 set anteriorly to mesosetae <italic>p</italic>2 on all terga from <italic>Abd</italic>.1 to <italic>Abd</italic>.3 (<xref ref-type="fig" rid="F4">Fig. 21</xref>)</td><td rowspan="1" colspan="1"><italic><tp:taxon-name>Sensillonychiurus taimyrensis</tp:taxon-name></italic> sp. n.</td></tr><tr><td rowspan="1" colspan="1">–</td><td rowspan="1" colspan="1"><italic>AS</italic> as thick short setae (<xref ref-type="fig" rid="F3">Fig. 19</xref>), <italic>ms</italic> on <italic>Ant</italic>.4 almost in line with proximal setae (<xref ref-type="fig" rid="F3">Figs 15–17</xref>), microsetae <italic>p</italic>1 set in line with <italic>p</italic>2 on <italic>Abd</italic>.3 (<xref ref-type="fig" rid="F3">Fig. 22</xref>)</td><td rowspan="1" colspan="1"><italic><tp:taxon-name>Sensillonychiurus vegae</tp:taxon-name></italic> sp. n.</td></tr></tbody></table></table-wrap></sec></tp:treatment-sec><tp:treatment-sec><!--Section generated to contain objects referenced in tp:taxon-treatment.--><table-wrap id="T1" position="float" orientation="portrait"><label>Table 1.</label><caption><p>Main diagnostic characters of the known species of <italic><tp:taxon-name>Sensillonychiurus</tp:taxon-name></italic></p></caption><table><tbody><tr><th rowspan="1" colspan="1"/><th rowspan="1" colspan="1">Dorsal pso</th><th rowspan="1" colspan="1">Dorsal sensilla</th><th rowspan="1" colspan="1">AO papillae/guards</th><th rowspan="1" colspan="1">Position of ms on Ant.4</th><th rowspan="1" colspan="1">Number of prelabral setae</th><th rowspan="1" colspan="1">Type of labium</th><th rowspan="1" colspan="1">ms on Th.3</th><th rowspan="1" colspan="1">Number of setae on Th.1</th><th rowspan="1" colspan="1">Ventral setae on thorax</th><th rowspan="1" colspan="1">Number of distal tibiotarsal setae</th><th rowspan="1" colspan="1">pso/psx on Abd.4</th><th rowspan="1" colspan="1">Unguiculus / unguis ratio</th><th rowspan="1" colspan="1">Anal spines</th></tr><tr><td rowspan="1" colspan="1"><italic><tp:taxon-name>Sensillonychiurus eisi</tp:taxon-name></italic></td><td rowspan="1" colspan="1">32/133/33343</td><td rowspan="1" colspan="1">1/011/22211</td><td rowspan="1" colspan="1">4/3</td><td rowspan="1" colspan="1">low</td><td rowspan="1" colspan="1">?</td><td rowspan="1" colspan="1">AC </td><td rowspan="1" colspan="1">?</td><td rowspan="1" colspan="1">5+5</td><td rowspan="1" colspan="1">?</td><td rowspan="1" colspan="1">9</td><td rowspan="1" colspan="1">?</td><td rowspan="1" colspan="1">0.3</td><td rowspan="1" colspan="1">–</td></tr><tr><td rowspan="1" colspan="1"><italic><tp:taxon-name>Sensillonychiurus minusculus</tp:taxon-name></italic></td><td rowspan="1" colspan="1">32/133/33343</td><td rowspan="1" colspan="1">1/011/222111</td><td rowspan="1" colspan="1">4/3</td><td rowspan="1" colspan="1">low</td><td rowspan="1" colspan="1">2</td><td rowspan="1" colspan="1">AC</td><td rowspan="1" colspan="1">+</td><td rowspan="1" colspan="1">5+5</td><td rowspan="1" colspan="1">–</td><td rowspan="1" colspan="1">7</td><td rowspan="1" colspan="1">–</td><td rowspan="1" colspan="1">0.5</td><td rowspan="1" colspan="1">–</td></tr><tr><td rowspan="1" colspan="1"><italic><tp:taxon-name>Sensillonychiurus virginis</tp:taxon-name></italic></td><td rowspan="1" colspan="1">32/022/33343</td><td rowspan="1" colspan="1">1/011/222111</td><td rowspan="1" colspan="1">4/3</td><td rowspan="1" colspan="1">low</td><td rowspan="1" colspan="1">?</td><td rowspan="1" colspan="1">AC</td><td rowspan="1" colspan="1">–</td><td rowspan="1" colspan="1">5+5</td><td rowspan="1" colspan="1">–</td><td rowspan="1" colspan="1">9</td><td rowspan="1" colspan="1">–</td><td rowspan="1" colspan="1">0.33</td><td rowspan="1" colspan="1">–</td></tr><tr><td rowspan="1" colspan="1"><italic><tp:taxon-name>Sensillonychiurus geminus</tp:taxon-name></italic></td><td rowspan="1" colspan="1">32/133/33343</td><td rowspan="1" colspan="1">1/011/222111</td><td rowspan="1" colspan="1">5/3</td><td rowspan="1" colspan="1">low</td><td rowspan="1" colspan="1">?</td><td rowspan="1" colspan="1">AC</td><td rowspan="1" colspan="1">+</td><td rowspan="1" colspan="1">5+5</td><td rowspan="1" colspan="1">–</td><td rowspan="1" colspan="1">9</td><td rowspan="1" colspan="1">pso</td><td rowspan="1" colspan="1">0.75</td><td rowspan="1" colspan="1">+</td></tr><tr><td rowspan="1" colspan="1"><italic><tp:taxon-name>Sensillonychiurus mirus</tp:taxon-name></italic> sp.n.</td><td rowspan="1" colspan="1">2(3)2/133/33343</td><td rowspan="1" colspan="1">2/022/222221</td><td rowspan="1" colspan="1">5/4</td><td rowspan="1" colspan="1">upper</td><td rowspan="1" colspan="1">4</td><td rowspan="1" colspan="1">ABC</td><td rowspan="1" colspan="1">–</td><td rowspan="1" colspan="1">6+6</td><td rowspan="1" colspan="1">–</td><td rowspan="1" colspan="1">9</td><td rowspan="1" colspan="1">–</td><td rowspan="1" colspan="1">~0.5</td><td rowspan="1" colspan="1">+</td></tr><tr><td rowspan="1" colspan="1"><italic><tp:taxon-name>Sensillonychiurus taimyrensis</tp:taxon-name></italic> sp.n.</td><td rowspan="1" colspan="1">32/133/33343</td><td rowspan="1" colspan="1">1/011/221111</td><td rowspan="1" colspan="1">4/3</td><td rowspan="1" colspan="1">upper</td><td rowspan="1" colspan="1">2</td><td rowspan="1" colspan="1">AC</td><td rowspan="1" colspan="1">–</td><td rowspan="1" colspan="1">6+6</td><td rowspan="1" colspan="1">–</td><td rowspan="1" colspan="1">7</td><td rowspan="1" colspan="1">–</td><td rowspan="1" colspan="1">~0.6</td><td rowspan="1" colspan="1">+</td></tr><tr><td rowspan="1" colspan="1"><italic><tp:taxon-name>Sensillonychiurus vegae</tp:taxon-name></italic> sp.n.</td><td rowspan="1" colspan="1">32/133/33343</td><td rowspan="1" colspan="1">1/011/221111</td><td rowspan="1" colspan="1">4/3</td><td rowspan="1" colspan="1">low</td><td rowspan="1" colspan="1">2</td><td rowspan="1" colspan="1">AC</td><td rowspan="1" colspan="1">–</td><td rowspan="1" colspan="1">6+6</td><td rowspan="1" colspan="1">–</td><td rowspan="1" colspan="1">7</td><td rowspan="1" colspan="1">–/psx</td><td rowspan="1" colspan="1">~0.6</td><td rowspan="1" colspan="1">+</td></tr><tr><td rowspan="1" colspan="1"><italic><tp:taxon-name>Sensillonychiurus vitimicus</tp:taxon-name></italic> sp.n.</td><td rowspan="1" colspan="1">32/133/33343</td><td rowspan="1" colspan="1">1/011/221111</td><td rowspan="1" colspan="1">5/4</td><td rowspan="1" colspan="1">upper</td><td rowspan="1" colspan="1">4</td><td rowspan="1" colspan="1">ABC</td><td rowspan="1" colspan="1">–</td><td rowspan="1" colspan="1">6+6</td><td rowspan="1" colspan="1">+</td><td rowspan="1" colspan="1">9</td><td rowspan="1" colspan="1">–</td><td rowspan="1" colspan="1">~0.6</td><td rowspan="1" colspan="1">+</td></tr><tr><td rowspan="1" colspan="1"><italic><tp:taxon-name>Sensillonychiurus amuricus</tp:taxon-name></italic> sp.n.</td><td rowspan="1" colspan="1">32/133/33343</td><td rowspan="1" colspan="1">1/011/221111</td><td rowspan="1" colspan="1">5/4</td><td rowspan="1" colspan="1">upper</td><td rowspan="1" colspan="1">2</td><td rowspan="1" colspan="1">AC</td><td rowspan="1" colspan="1">–</td><td rowspan="1" colspan="1">6+6</td><td rowspan="1" colspan="1">–</td><td rowspan="1" colspan="1">9</td><td rowspan="1" colspan="1">–</td><td rowspan="1" colspan="1">~0.7</td><td rowspan="1" colspan="1">+</td></tr><tr><td rowspan="1" colspan="1"><italic><tp:taxon-name>Sensillonychiurus</tp:taxon-name></italic> sp.</td><td rowspan="1" colspan="1">32/133/33343</td><td rowspan="1" colspan="1">1/011/2222?11</td><td rowspan="1" colspan="1">4/3</td><td rowspan="1" colspan="1">low</td><td rowspan="1" colspan="1">2</td><td rowspan="1" colspan="1">?</td><td rowspan="1" colspan="1">–</td><td rowspan="1" colspan="1">6+6</td><td rowspan="1" colspan="1">–</td><td rowspan="1" colspan="1">9</td><td rowspan="1" colspan="1">–</td><td rowspan="1" colspan="1">?</td><td rowspan="1" colspan="1">+</td></tr></tbody></table></table-wrap><fig id="F1" position="float" orientation="portrait"><label>Figures 1–7.</label><caption><p><italic><tp:taxon-name>Sensillonychiurus mirus</tp:taxon-name></italic> sp. n. <bold>1</bold> <italic>Ant</italic>.3–4; <bold>2</bold> sensorial elements of <italic>Ant</italic>.3 organ <bold>3</bold> <italic>PAO</italic> and adjacent <italic>pso</italic> <bold>4</bold> labium <bold>5</bold> dorsal chaetotaxy and <italic>pso</italic> distribution <bold>6</bold> abdomen, lateral view <bold>7</bold> <italic>Lg</italic>.3. Scales: 5–6 – 0.1 mm, 1–4, 7 – 0.01 mm.</p></caption><graphic xmlns:xlink="http://www.w3.org/1999/xlink" xlink:href="ZooKeys-126-001-g001.jpg" position="float" orientation="portrait" xlink:type="simple"/></fig><fig id="F4" position="float" orientation="portrait"><label>Figures 24–31.</label><caption><p><italic><tp:taxon-name>Sensillonychiurus amuricus</tp:taxon-name></italic> sp. n. <bold>24</bold> dorsal chaetotaxy <bold>25</bold> <italic>Ant</italic>.3–4 <bold>26–27</bold> sensorial elements of <italic>Ant</italic>.3 organ, different view <bold>28</bold> <italic>PAO</italic> and adjacent <italic>pso</italic> <bold>29–30</bold> tibiotarsus of <italic>Lg</italic>.3, different views <bold>31</bold> <italic>Abd</italic>.6. Scales: 24 – 0.1 mm, 25–31 – 0.01 mm.</p></caption><graphic xmlns:xlink="http://www.w3.org/1999/xlink" xlink:href="ZooKeys-126-001-g004.jpg" position="float" orientation="portrait" xlink:type="simple"/></fig><fig id="F3" position="float" orientation="portrait"><label>Figures 10–23.</label><caption><p><italic><tp:taxon-name>Sensillonychiurus taimyrensis</tp:taxon-name></italic> sp. n. <bold>(10–14, 18, 21)</bold> and <italic><tp:taxon-name>Sensillonychiurus vegae</tp:taxon-name></italic> sp. n. <bold>(15–17, 19–20, 22–23)</bold> <bold>10</bold> antenna <bold>11–17</bold> position of <italic>ms</italic> on <italic>Ant</italic>.4, different views <bold>18–19</bold> <italic>Abd</italic>.6 <bold>20</bold> tibiotarsus of <italic>Lg</italic>.3; <bold>21–22</bold> axial chaetotaxy of <italic>Abd</italic>.3 <bold>23</bold> ventral <italic>psx</italic> on posterolateral part of <italic>Abd</italic>.4 (specimen from Vitim Plateau). Scale: 0.01 mm.</p></caption><graphic xmlns:xlink="http://www.w3.org/1999/xlink" xlink:href="ZooKeys-126-001-g003.jpg" position="float" orientation="portrait" xlink:type="simple"/></fig></tp:treatment-sec><ref-list><ref id="B13"><mixed-citation xmlns:xlink="http://www.w3.org/1999/xlink" xlink:type="simple"><person-group><name name-style="western"><surname>Fjellberg</surname><given-names>A</given-names></name></person-group> (<year>1998</year>)<article-title> The Collembola of Fennoscandia and Denmark. Part. I: Poduromorpha</article-title>. <source>Fauna Entomologica Scandinavica</source><volume>35</volume>, <lpage>183</lpage> pp.</mixed-citation></ref></ref-list></tp:taxon-treatment>
