# Supplementary material for: New Palaearctic species of the tribe Thalassaphorurini Pomorski, 1998 (Collembola, Onychiuridae)
Source: Zookeys. 2011 Sep 2;(126):1–38. doi: 10.3897/zookeys.126.1229 (PMC3175132; doi:10.3897/zookeys.126.1229)
Supplement: XML Treatment for Allonychiurus [file zookeys.126.1229-treatment7.xml]

<!DOCTYPE tp:taxon-treatment
  PUBLIC "-//TaxonX//DTD Taxonomic Treatment Publishing DTD v0 20100105//EN" "tax-treatment-NSO.dtd">
<tp:taxon-treatment xmlns:tp="http://www.plazi.org/taxpub"><tp:treatment-meta><mixed-citation publication-type="journal"><person-group><name><surname>Babenko</surname><given-names>Anatoly B.</given-names></name><name><surname>Chimitova</surname><given-names>Ayuna B.</given-names></name><name><surname>Stebaeva</surname><given-names>Sophya K.</given-names></name></person-group><article-title>New Palaearctic species of the tribe Thalassaphorurini Pomorski, 1998 (Collembola, Onychiuridae)</article-title><source>Zookeys</source><day>2</day><month>9</month><year>2011</year><volume>2011</volume><issue>126</issue><fpage>1</fpage><lpage>38</lpage><pub-id pub-id-type="doi">10.3897/zookeys.126.1229</pub-id></mixed-citation></tp:treatment-meta><tp:nomenclature><label>Genus</label><tp:taxon-name>
                        <tp:taxon-name-part taxon-name-part-type="genus">Allonychiurus</tp:taxon-name-part>
                    <object-id xmlns:xlink="http://www.w3.org/1999/xlink" xlink:type="simple">http://species-id.net/wiki/Allonychiurus</object-id>
                    </tp:taxon-name><tp:taxon-authority>Yosii, 1995</tp:taxon-authority><tp:nomenclature-citation-list><tp:nomenclature-citation><tp:taxon-name>Pseudonychiurus</tp:taxon-name><comment> Lin, 1980 (mistakenly created for the moulting specimen) (synonym)</comment></tp:nomenclature-citation><tp:nomenclature-citation><tp:taxon-name>Tantulonychiurus</tp:taxon-name><comment> Pomorski, 1996, syn. n.</comment></tp:nomenclature-citation><tp:nomenclature-citation><tp:taxon-name>Thibaudichiurus</tp:taxon-name><comment> Weiner, 1996 (synonym)</comment></tp:nomenclature-citation></tp:nomenclature-citation-list></tp:nomenclature><tp:treatment-sec sec-type="Type-species"><title>Type-species.</title><p> <italic><tp:taxon-name>Onychiurus flavescens</tp:taxon-name></italic> Kinoshita, 1916: 458, by original designation.</p></tp:treatment-sec><tp:treatment-sec sec-type="Diagnosis"><title>Diagnosis.</title><p>Small- or medium-sized <tp:taxon-name>Thalassaphorurini</tp:taxon-name> with compound vesicles in PAO; labrum with 7 or 9 setae, labium of <italic>AC</italic> or <italic>ABC</italic>-type; <italic>AO</italic> with 4–5 papillae and 5 guard setae, smooth or granulated sensory clubs; antennal and tergal sensilla usually distinct, <italic>d</italic>0 on head present, <italic>Abd</italic>.4 and 5 usually with some axial microsetae, <italic>Abd</italic>.6 dorsally with 2+2 prespinal microsetae and 1–2 medial macrosetae; distal whorl on <italic>Ti</italic>.1-3 with 7, 9 or 11 setae, <italic>B-</italic>whorlusually complete on all tibiotarsi<italic>, M</italic> seta present; no tendency to dorsal <italic>pso</italic> multiplication, head and abdominal sterna with ventral <italic>pso</italic>, dorsal <italic>pso</italic> on <italic>Th</italic>.1 usually present; <italic>psx</italic> not numerous or absent; sternum of <italic>Abd</italic>.3 not subdivided, furcal remnant situated at some distance from border between <italic>Abd</italic>.3-4 sterna, with one or several rows of manubrial setae posterior to dental setae; <italic>MVO</italic> present or absent; <italic>AS</italic> present.</p></tp:treatment-sec><tp:treatment-sec sec-type="Remarks"><title>Remarks.</title><p> As it was already stressed in Introduction the genus is accepted here in a wider scope than it was proposed by <xref ref-type="bibr" rid="B36">Sun et al. (2011)</xref> to include species described below. In this scope the genera <italic><tp:taxon-name>Tantulonychiurus</tp:taxon-name></italic> Pomorski, 1996 and <italic><tp:taxon-name>Thibaudichiurus</tp:taxon-name></italic><!--PageBreak--> Weiner, 1996recognized as valid by <xref ref-type="bibr" rid="B36">Sun et al. (2011)</xref> are placed here in synonymy of <italic><tp:taxon-name>Allonychiurus</tp:taxon-name></italic>. In our opinion, the generic value of main differentiated character of these genera, i.e. the number of setal rows on manubrial area, appears to be size and age dependent and needs further attention to be proved. The genus in the accepted scope is rather heterogeneous but completely analogous to <italic><tp:taxon-name>Thalassaphorura</tp:taxon-name></italic> which mainly differs in having simple vesicles in <italic>PAO</italic>. Here we only deal with the representatives of so called <italic>volinensis</italic>-group of the genus characterized by small size (less than 1.0 mm), smooth sensorial clubs and usually four papillae in <italic>AO</italic>. According to the generic classification proposed by <xref ref-type="bibr" rid="B36">Sun et al. (2011)</xref>, the species described below should probably be assigned to the genus <italic><tp:taxon-name>Tantulonychiurus</tp:taxon-name></italic> since all of them are characterized by only one row of manubrial setae posterior to dental microsetae and by the position of <italic>MVO</italic> on <italic>Abd</italic>.4 sternum if present. In this case, the degrees of reduction of the tibiotarsal <!--PageBreak-->setae found in the new species completely fill up the gap between <italic><tp:taxon-name>Tantulonychiurus</tp:taxon-name></italic> and <italic><tp:taxon-name>Thibaudichiurus</tp:taxon-name></italic> (7–9 versus 9 setae, respectively) and make their distinction rather problematic, taking also into account that not all of these species possess a <italic>MVO</italic>. That is why we are inclined to leave a decision concerning the status of all these genera pending a complete revision of the complex.</p></tp:treatment-sec><ref-list><ref id="B36"><mixed-citation xmlns:xlink="http://www.w3.org/1999/xlink" xlink:type="simple"><person-group><name name-style="western"><surname>Sun</surname><given-names>X</given-names></name><name name-style="western"><surname>Chen</surname><given-names>J-X</given-names></name><name name-style="western"><surname>Deharveng</surname><given-names>L</given-names></name></person-group> (<year>2011</year>)<article-title> Redefinition of the genus <italic>Allonychiurus</italic> Yoshii, 1995 (Collembola, Onychiuridae) with description of a new species from China</article-title>. <source>ZooKeys</source><volume>78</volume>: <fpage>27</fpage>–<lpage>41</lpage>. <ext-link ext-link-type="uri" xlink:href="http://dx.doi.org/10.3897/zookeys.78.977" xlink:type="simple">doi: 10.3897/zookeys.78.977</ext-link></mixed-citation></ref></ref-list></tp:taxon-treatment>
