# Supplementary material for: New Palaearctic species of the tribe Thalassaphorurini Pomorski, 1998 (Collembola, Onychiuridae)
Source: Zookeys. 2011 Sep 2;(126):1–38. doi: 10.3897/zookeys.126.1229 (PMC3175132; doi:10.3897/zookeys.126.1229)
Supplement: XML Treatment for Allonychiurus elikonius [file zookeys.126.1229-treatment8.xml]

<!DOCTYPE tp:taxon-treatment
  PUBLIC "-//TaxonX//DTD Taxonomic Treatment Publishing DTD v0 20100105//EN" "tax-treatment-NSO.dtd">
<tp:taxon-treatment xmlns:tp="http://www.plazi.org/taxpub"><tp:treatment-meta><mixed-citation publication-type="journal"><person-group><name><surname>Babenko</surname><given-names>Anatoly B.</given-names></name><name><surname>Chimitova</surname><given-names>Ayuna B.</given-names></name><name><surname>Stebaeva</surname><given-names>Sophya K.</given-names></name></person-group><article-title>New Palaearctic species of the tribe Thalassaphorurini Pomorski, 1998 (Collembola, Onychiuridae)</article-title><source>Zookeys</source><day>2</day><month>9</month><year>2011</year><volume>2011</volume><issue>126</issue><fpage>1</fpage><lpage>38</lpage><pub-id pub-id-type="doi">10.3897/zookeys.126.1229</pub-id></mixed-citation></tp:treatment-meta><tp:nomenclature><tp:taxon-name>
                    	<tp:taxon-name-part taxon-name-part-type="genus">Allonychiurus</tp:taxon-name-part>
                    	<tp:taxon-name-part taxon-name-part-type="species">elikonius</tp:taxon-name-part>
                    <object-id xmlns:xlink="http://www.w3.org/1999/xlink" xlink:type="simple">urn:lsid:zoobank.org:act:6843EC79-00D9-4039-96E1-D5088E2ACA99</object-id>
										<object-id xmlns:xlink="http://www.w3.org/1999/xlink" xlink:type="simple">http://species-id.net/wiki/Allonychiurus_elikonius</object-id>
                    </tp:taxon-name><tp:taxon-status xmlns:xlink="http://www.w3.org/1999/xlink" xlink:type="simple">sp. n.</tp:taxon-status><xref ref-type="fig" rid="F6">Figs 37</xref><xref ref-type="fig" rid="F7">44</xref></tp:nomenclature><tp:treatment-sec sec-type="Material"><title>Material.</title><p> Holotype ♀, Russia, Yakutia (Sakha Republic), Suntar-Khayata Mt Range, upper reaches of Kyubyume River [<named-content xmlns:xlink="http://www.w3.org/1999/xlink" content-type="dwc:verbatimCoordinates" xlink:type="simple">63°13'N, 139°32'E</named-content> ], 1,300 m alt., sandbank in Elikon River bed (flotation), 06.vii.2002, leg. O. Makarova (MSPU).</p><p>Paratypes: 22 females on slides and more than 300 specimens in alcohol, same data as holotype; 11 females, same region, 1,480 m alt., plant community with predominance of <italic><tp:taxon-name>Dryas</tp:taxon-name></italic> sp. on slope, 07.vii.2002; 7 females, same region, 1,430 m alt., herbaceous meadow on south-facing slope, 07.vii.2002; 14 females on slides and more than 800 specimens in alcohol, same region, greenhouse of “Vostochnaya” Meteorological Station, 1,287 m alt., 24.vii.2002, leg. O. Makarova (MSPU).</p></tp:treatment-sec><tp:treatment-sec sec-type="Description"><title>Description.</title><p> Colour white. Size 0.72–0.84 mm. Body slender and elongated. Antennae about as long as head, antennal area not clearly demarcated. <italic>Ant</italic>.4 rather long and narrow, with several curved and slightly thickened sensilla, 2 of which (dorso-subapical and inner-subbasal) straighter and especially distinct, a subapical organite small, usually spherical, a basal microsensillum present (<xref ref-type="fig" rid="F6">Fig. 37</xref>). <italic>Ant</italic>.3 organ consisting of 4 (or rarely 4+5) low papillae, 2 sensory rods, 2 smooth sensory clubs with ribs (<xref ref-type="fig" rid="F6">Fig. 38</xref>), 5 guard setae, and a lateral microsensillum (<xref ref-type="fig" rid="F7">Fig. 37</xref>). <italic>Ant</italic>.1 and 2 as a rule with 9 and 12–13 setae. <italic>PAO</italic> with 10–12 composed vesicles set at some distance from each other (<xref ref-type="fig" rid="F7">Fig. 42</xref>). Labrum with 7 setae and 4 prelabral ones. Apical part of labium with thick terminal setae on papillae <italic>A</italic> and <italic>C</italic> (<italic>AC</italic>-type), 6 long (<italic>b</italic>3-4, <italic>d</italic>3-4, <italic>e</italic>1, 3; <italic>e</italic>2 absent) and 4 spiniform (<italic>a</italic>1, <italic>b</italic>1-2 and <italic>d</italic>2), guard setae, <italic>a</italic>1shorter than others (<xref ref-type="fig" rid="F7">Fig. 41</xref>). Proximal field of labium usually with 6 setae, basal fields (mentum and submentum) with 4 and 6 setae. Maxillary palp simple, with 2 sublobal setae.</p><p>Pseudocellar formula (<italic>pso</italic>) as follows, dorsal: 32/233/33343, ventral: 11/000/0112, additionally one parapseudocellus (<italic>psx</italic>) present on each side of <italic>VT</italic> anteriorly to basal setae (<xref ref-type="fig" rid="F7">Fig. 43</xref>). Each upper subcoxa with two <italic>pso</italic>. Localization of <italic>pso</italic> as in <xref ref-type="fig" rid="F7">Figs 40, 43</xref>. Granulation fine and uniform, without areas of enlarged granules. Dorsal chaetotaxy almost symmetrical, setae smooth and clearly differentiated, especially on abdominal tip, sensilla not always distinct, sometimes hard to detect, particularly so on sterna and medially on <italic>Abd</italic>.1-3: 2/011/222010 (dorsal) and 2/000/00010 (ventral) (<xref ref-type="fig" rid="F7">Fig. 40</xref>), a thickened sensillum on coxae of <italic>Lg.</italic>3 present. <italic>Th</italic>.1 with 5-6(7) setae on each side. Terga of <italic>Th</italic>.2-3 and <italic>Abd</italic>.1-3 with 3+3, <italic>Abd</italic>.4 with 2+2 and <italic>Abd</italic>.5 with 1+1, axial<!--PageBreak--> microsetae. Lateral microsensilla present on both <italic>Th</italic>.2-3. Unpaired dorsal setae: <italic>d</italic>0 on head, microseta <italic>m</italic>0 on <italic>Abd</italic>.4, microseta <italic>a</italic>0 on <italic>Abd</italic>.5, and 2 macrosetae <italic>a</italic>0 and <italic>m</italic>0 on <italic>Abd</italic>.6, supplemented by 2+2 prespinal microsetae (<xref ref-type="fig" rid="F7">Fig. 40</xref>).</p><p><!--PageBreak-->Sterna of <italic>Th</italic>. 2-3 with 1+1 setae along <italic>linea ventralis</italic>, ventral chaetotaxy of abdomen as in <xref ref-type="fig" rid="F7">Fig. 43</xref>. <italic>Abd</italic>.3 sternum unclearly divided, anterior subsegment without setae. Furca reduced to a small area of fine granulation situated at some distance from border between <italic>Abd</italic>.3-4, with 2+2 small posterior setae arranged in 2 rows (<xref ref-type="fig" rid="F7">Fig. 44</xref>), manubrial area with 4+4 setae arrange in 2 rows but only one of them set posteriorly to small dental setae (<xref ref-type="fig" rid="F7">Fig. 43</xref>). Ventral tube with (5)6+6 distal setae and 2 proximal ones at corpus base. Upper subcoxae with (3)4-4-4, tibiotarsi with 18-18-18, setae: distal whorl with 9 setae (7 <italic>A</italic> and 2 <italic>T</italic>-setae), 7 setae in row <italic>B</italic> on each leg, setae <italic>M</italic> and <italic>Y</italic> present (<xref ref-type="fig" rid="F6">Fig. 39</xref>). Unguis simple, with neither inner nor lateral tooth, unguiculus narrow with a long apical filament, latter usually reaching slightly beyond unguis (<xref ref-type="fig" rid="F6">Fig. 39</xref>).Anal spine thick and slightly curved, set on unclear papillae.</p><fig id="F7" position="float" orientation="portrait"><label>Figures 40–44.</label><caption><p><italic><tp:taxon-name>Allonychiurus elikonius</tp:taxon-name></italic> sp. n. <bold>40</bold> dorsal chaetotaxy <bold>41</bold> labium <bold>42</bold> <italic>PAO</italic> and adjacent <italic>pso</italic> <bold>43</bold> ventral chaetotaxy <bold>44</bold> furcal remnant. Scales: 40, 43 – 0.1 mm, 41-42, 44 – 0.01 mm.</p></caption><graphic xmlns:xlink="http://www.w3.org/1999/xlink" xlink:href="ZooKeys-126-001-g007.jpg" position="float" orientation="portrait" xlink:type="simple"/></fig></tp:treatment-sec><tp:treatment-sec sec-type="Affinities"><title>Affinities.</title><p> The main morphological features of <italic><tp:taxon-name>Agraphorura elikonius</tp:taxon-name></italic> sp. n. are similar to those of <italic><tp:taxon-name>Agraphorura volinensis</tp:taxon-name></italic>, <italic><tp:taxon-name>Agraphorura subvolinensis</tp:taxon-name></italic> sp. n. and <italic><tp:taxon-name>Agraphorura asiaticus</tp:taxon-name></italic> (Babenko, 2007), comb. n. (see <xref ref-type="table" rid="T2">Table 2</xref>). Thus, all four species are characterized by virtually identical dorsal chaetotaxy and similar numbers of <italic>pso</italic> on all terga, sterna and subcoxae. The presence of a complete set of <italic>B</italic>-setae and <italic>M</italic>-seta on all tibiotarsi is also shared by them. <italic><tp:taxon-name>Agraphorura elikonius</tp:taxon-name></italic> sp. n. has a different type of the labium (<italic>AC</italic> in <italic><tp:taxon-name>Agraphorura elikonius</tp:taxon-name></italic> sp. n. versus <italic>ABC</italic> in three other species) and differs from <italic><tp:taxon-name>Agraphorura volinensis</tp:taxon-name></italic> and <italic><tp:taxon-name>Agraphorura subvolinensis</tp:taxon-name></italic> in the mutual position of antennal <italic>pso</italic> (cf. <xref ref-type="fig" rid="F7">Figs 40</xref> and <xref ref-type="fig" rid="F8">45</xref>). There are also some variations of the number of distal setae on the tibiotarsi in these four species (7 setae in <italic><tp:taxon-name>Agraphorura volinensis</tp:taxon-name></italic> and <italic><tp:taxon-name>Agraphorura asiaticus</tp:taxon-name></italic>, 9 in <italic><tp:taxon-name>Agraphorura elikonius</tp:taxon-name></italic> and <italic><tp:taxon-name>Agraphorura subvolinensis</tp:taxon-name></italic>). <italic><tp:taxon-name>Agraphorura asiaticus</tp:taxon-name></italic> is the only species in the group showing five papillae in <italic>AO</italic> (found in <italic>elikonius</italic> only in exceptional cases), and only <italic><tp:taxon-name>Agraphorura subvolinensis</tp:taxon-name></italic> is characterized by the presence of setae on all thoracic sterna (absent from <italic>Th</italic>.1 in all other species).</p><table-wrap id="T2" position="float" orientation="portrait"><label>Table 2.</label><caption><p>Main diagnostic characters of the known species of the <italic>volinensis</italic>-group of <italic><tp:taxon-name>Allonychiurus</tp:taxon-name></italic></p></caption><table><tbody><tr><td rowspan="1" colspan="1"/><td rowspan="1" colspan="1">Dorsal pso</td><td rowspan="1" colspan="1">Ventral pso</td><td rowspan="1" colspan="1">pso on upper subcoxae</td><td rowspan="1" colspan="1">AO papillae/ guards</td><td rowspan="1" colspan="1">Ventral setae on thorax</td><td rowspan="1" colspan="1">Dorsal sensilla</td><td rowspan="1" colspan="1">Type of  labium</td><td rowspan="1" colspan="1">Number of prelabral setae</td><td rowspan="1" colspan="1">Number of distal setae on tibiotarsi</td><td rowspan="1" colspan="1">Unguiculus / unguis ratio</td><td rowspan="1" colspan="1">MVO position</td><td rowspan="1" colspan="1">Number of setae on VT</td></tr><tr><td rowspan="1" colspan="1"><italic><tp:taxon-name>Allonychiurus volinensis</tp:taxon-name></italic></td><td rowspan="1" colspan="1">32/233/33343</td><td rowspan="1" colspan="1">11/000/1112‡</td><td rowspan="1" colspan="1">2-2-2</td><td rowspan="1" colspan="1">4/5</td><td rowspan="1" colspan="1">0-1-1</td><td rowspan="1" colspan="1">1/011/222121</td><td rowspan="1" colspan="1">ABC</td><td rowspan="1" colspan="1">4</td><td rowspan="1" colspan="1">7</td><td rowspan="1" colspan="1">0.9-1.1</td><td rowspan="1" colspan="1">Abd.4</td><td rowspan="1" colspan="1">1/6/2</td></tr><tr><td rowspan="1" colspan="1"><italic><tp:taxon-name>Allonychiurus foliatus</tp:taxon-name></italic></td><td rowspan="1" colspan="1">32/233/33323†</td><td rowspan="1" colspan="1">01/000/0000 [?]</td><td rowspan="1" colspan="1">1-2-2</td><td rowspan="1" colspan="1">4/5</td><td rowspan="1" colspan="1">?</td><td rowspan="1" colspan="1">?</td><td rowspan="1" colspan="1">?</td><td rowspan="1" colspan="1">?</td><td rowspan="1" colspan="1">?</td><td rowspan="1" colspan="1">0.75</td><td rowspan="1" colspan="1">VT + genital plate</td><td rowspan="1" colspan="1">?/6/?</td></tr><tr><td rowspan="1" colspan="1"><italic><tp:taxon-name>Allonychiurus mariangeae</tp:taxon-name></italic></td><td rowspan="1" colspan="1">32/233/33343</td><td rowspan="1" colspan="1">11/000/1112</td><td rowspan="1" colspan="1">2-2-2</td><td rowspan="1" colspan="1">4/5</td><td rowspan="1" colspan="1">1-1-1</td><td rowspan="1" colspan="1">2/011/111111</td><td rowspan="1" colspan="1">?</td><td rowspan="1" colspan="1">?</td><td rowspan="1" colspan="1">9</td><td rowspan="1" colspan="1">0.75</td><td rowspan="1" colspan="1">genital plate</td><td rowspan="1" colspan="1">0/6/2</td></tr><tr><td rowspan="1" colspan="1"><italic><tp:taxon-name>Allonychiurus donjiensis</tp:taxon-name></italic></td><td rowspan="1" colspan="1">22/222/22222 [?]</td><td rowspan="1" colspan="1">11/200/0011 [?]</td><td rowspan="1" colspan="1">1-1-1</td><td rowspan="1" colspan="1">4/5</td><td rowspan="1" colspan="1">?</td><td rowspan="1" colspan="1">?</td><td rowspan="1" colspan="1">?</td><td rowspan="1" colspan="1">?</td><td rowspan="1" colspan="1">?</td><td rowspan="1" colspan="1">0.75</td><td rowspan="1" colspan="1">?</td><td rowspan="1" colspan="1">?/6/?</td></tr><tr><td rowspan="1" colspan="1"><italic><tp:taxon-name>Allonychiurus jindoensis</tp:taxon-name></italic></td><td rowspan="1" colspan="1">32/233/33333</td><td rowspan="1" colspan="1">10/000/0102</td><td rowspan="1" colspan="1">1-1-1</td><td rowspan="1" colspan="1">4/5</td><td rowspan="1" colspan="1">?</td><td rowspan="1" colspan="1">?</td><td rowspan="1" colspan="1">?</td><td rowspan="1" colspan="1">?</td><td rowspan="1" colspan="1">?</td><td rowspan="1" colspan="1">0.75</td><td rowspan="1" colspan="1">?</td><td rowspan="1" colspan="1">?/6/?</td></tr><tr><td rowspan="1" colspan="1"><italic><tp:taxon-name>Allonychiurus asiaticus</tp:taxon-name></italic></td><td rowspan="1" colspan="1">32/233/33343</td><td rowspan="1" colspan="1">11/000/0112</td><td rowspan="1" colspan="1">2-2-2</td><td rowspan="1" colspan="1">5/5</td><td rowspan="1" colspan="1">1-1-1</td><td rowspan="1" colspan="1">1/011/222221</td><td rowspan="1" colspan="1">ABC</td><td rowspan="1" colspan="1">4</td><td rowspan="1" colspan="1">7</td><td rowspan="1" colspan="1">0.7-0.8</td><td rowspan="1" colspan="1">absent</td><td rowspan="1" colspan="1">1/6/2</td></tr><tr><td rowspan="1" colspan="1"><italic><tp:taxon-name>Allonychiurus elikonius</tp:taxon-name></italic> sp. n.</td><td rowspan="1" colspan="1">32/233/33343</td><td rowspan="1" colspan="1">11/000/0112</td><td rowspan="1" colspan="1">2-2-2</td><td rowspan="1" colspan="1">4(5)/5</td><td rowspan="1" colspan="1">0-1-1</td><td rowspan="1" colspan="1">2/011/222010</td><td rowspan="1" colspan="1">AC</td><td rowspan="1" colspan="1">4</td><td rowspan="1" colspan="1">9</td><td rowspan="1" colspan="1">0.9-1.1</td><td rowspan="1" colspan="1">males unknown</td><td rowspan="1" colspan="1">0/6/2</td></tr><tr><td rowspan="1" colspan="1"><italic><tp:taxon-name>Allonychiurus subvolinensis</tp:taxon-name></italic> sp. n.</td><td rowspan="1" colspan="1">32/233/33343</td><td rowspan="1" colspan="1">11/000/1112</td><td rowspan="1" colspan="1">2-2-2</td><td rowspan="1" colspan="1">4/5</td><td rowspan="1" colspan="1">1-1-1</td><td rowspan="1" colspan="1">1/011/222111</td><td rowspan="1" colspan="1">ABC</td><td rowspan="1" colspan="1">4</td><td rowspan="1" colspan="1">9</td><td rowspan="1" colspan="1">~0.9</td><td rowspan="1" colspan="1">Abd.4</td><td rowspan="1" colspan="1">1/6/2</td></tr><tr><td rowspan="1" colspan="1"><italic><tp:taxon-name>Allonychiurus unisetosus</tp:taxon-name></italic> sp.n.</td><td rowspan="1" colspan="1">32/233/33343</td><td rowspan="1" colspan="1">11/000/0111</td><td rowspan="1" colspan="1">2-2-2</td><td rowspan="1" colspan="1">4/5</td><td rowspan="1" colspan="1">0-1-1</td><td rowspan="1" colspan="1">1/011/222121</td><td rowspan="1" colspan="1">ABC</td><td rowspan="1" colspan="1">2</td><td rowspan="1" colspan="1">9</td><td rowspan="1" colspan="1">0.9-1.1</td><td rowspan="1" colspan="1">Abd.4 [?]</td><td rowspan="1" colspan="1">1/6/2</td></tr></tbody></table><table-wrap-foot><fn><p>† According to the original description, the species is characterized by 33/233/33323 dorsal <italic>pso</italic> and complete absence of ventral <italic>pso</italic>; most lateral <italic>pso</italic> on posterior side of a head are considered here as being ventral.‡ Slightly different formula of ventral <italic>pso</italic>, i.e. 11/000/0112, is given by <xref ref-type="bibr" rid="B13">Fjellberg (1998)</xref></p></fn></table-wrap-foot></table-wrap><p>It is more difficult to distinguish <italic><tp:taxon-name>Allonychiurus elikonius</tp:taxon-name></italic> sp. n. from three Korean and one Chinese species of the group, namely <italic><tp:taxon-name>Allonychiurus mariangeae</tp:taxon-name></italic> (Thibaud &amp; Lee, 1994), <italic><tp:taxon-name>Allonychiurus donjiensis</tp:taxon-name></italic> (Lee &amp; Kim, 1994), <italic><tp:taxon-name>Allonychiurus jindoensis</tp:taxon-name></italic> (Lee &amp; Kim, 1994), and <italic><tp:taxon-name>Allonychiurus foliatus</tp:taxon-name></italic> (Rusek, 1967), because their descriptions are incomplete and probably not fully correct in certain details. The most complete description is that of <italic><tp:taxon-name>Allonychiurus mariangeae</tp:taxon-name></italic>. It is rather similar to <italic><tp:taxon-name>Allonychiurus elikonius</tp:taxon-name></italic> sp. n. in having an almost identical chaetotaxy, the same number of dorsal <italic>pso</italic> and tibiotarsal setae (see <xref ref-type="table" rid="T2">Table 2</xref>). The only difference of the sternal <italic>pso</italic> formula is the presence of true pseudocellus on <italic>Abd</italic>.1 in <italic><tp:taxon-name>Allonychiurus mariangeae</tp:taxon-name></italic> instead of an elongated parapseudocellus without clear cuticular ring in <italic><tp:taxon-name>Allonychiurus elikonius</tp:taxon-name></italic> sp. n. However, these organs are homologous and sometimes difficult to distinguish. The most characteristic feature of <italic><tp:taxon-name>Allonychiurus mariangeae</tp:taxon-name></italic> is the presence of <italic>MVO</italic> in mature males. Unfortunately, <italic><tp:taxon-name>Allonychiurus elikonius</tp:taxon-name></italic> sp. n. in the region under study is only represented by parthenogenetic populations: among more than 100 specimens checked, all were females. Formally, these species differ in size (0.75–0.83 mm in <italic><tp:taxon-name>Allonychiurus elikonius</tp:taxon-name></italic> sp. n. versus 0.5–0.65 mm in <italic><tp:taxon-name>Allonychiurus mariangeae</tp:taxon-name></italic>), in the absence of ventral setae on <italic>Th</italic>.1 in <italic>elikonius</italic>, in the different number of setae on <italic>Ant</italic>.1 (9 in <italic><tp:taxon-name>Allonychiurus elikonius</tp:taxon-name></italic> versus 8 in <italic><tp:taxon-name>Allonychiurus mariangeae</tp:taxon-name></italic>), by unguiculus length (equal to or slightly longer than unguis in <italic><tp:taxon-name>Allonychiurus elikonius</tp:taxon-name></italic> versus 0.75 of <italic>U</italic>3 in <italic><tp:taxon-name>Allonychiurus mariangeae</tp:taxon-name></italic>), and by the absence of <italic>a</italic>0 on <italic>Abd</italic>.5 in <italic><tp:taxon-name>Allonychiurus mariangeae</tp:taxon-name></italic>, but all these characters are probably variable.<!--PageBreak--><!--PageBreak--></p><p>Three remaining species of the <italic>volinensis</italic>-group were described as having a lesser number of dorsal and ventral <italic>pso</italic> (see <xref ref-type="table" rid="T2">Table 2</xref>). Yet this probably needs verification. In any case, clear differences in the ecological preferences of compared species confirm the specificity of <italic><tp:taxon-name>Allonychiurus elikonius</tp:taxon-name></italic> sp. n. The monsoon subtropical climate of southern Korea (the habitats of <italic><tp:taxon-name>Allonychiurus mariangeae</tp:taxon-name></italic>, <italic><tp:taxon-name>Allonychiurus donjiensis</tp:taxon-name></italic>, and <italic><tp:taxon-name>Allonychiurus jindoensis</tp:taxon-name></italic> are sand beaches) and central China (vicinity of Shanghai, the only known locality of <italic><tp:taxon-name>Allonychiurus foliatus</tp:taxon-name></italic>) has nothing to do with the extremely continental conditions of mountainous Yakutia (about 160 km from Oymyakon, one of the coldest places on Earth), where <italic><tp:taxon-name>Allonychiurus elikonius</tp:taxon-name></italic> sp. n. was found. Nevertheless, the probability that some of these nominate species can probe to be conspecific with <italic><tp:taxon-name>Allonychiurus elikonius</tp:taxon-name></italic> sp. n. cannot be completely ruled out until their adequate redescriptions.</p></tp:treatment-sec><tp:treatment-sec sec-type="Etymology"><title>Etymology.</title><p> The new species was named after its type-locality, Elikon River.</p></tp:treatment-sec><tp:treatment-sec sec-type="Distribution"><title>Distribution.</title><p> Still known only from the region of the type-locality, where it inhabits a number of different communities up to 1,500 m alt.</p></tp:treatment-sec><tp:treatment-sec><!--Section generated to contain objects referenced in tp:taxon-treatment.--><fig id="F6" position="float" orientation="portrait"><label>Figures 34–39.</label><caption><p><italic><tp:taxon-name>Sensillonychiurus vitimicus</tp:taxon-name></italic> sp. n. <bold>(34–36)</bold> and <italic><tp:taxon-name>Allonychiurus elikonius</tp:taxon-name></italic> sp. n. <bold>(37–39)</bold> <bold>34, 37</bold> <italic>Ant</italic>.3-4 <bold>35</bold> <italic>Abd</italic>.6 <bold>36, 39</bold> tibiotarsus of <italic>Lg</italic>. 3, different views <bold>38</bold> sensorial elements of <italic>Ant</italic>.3 organ. Scale: 0.01 mm.</p></caption><graphic xmlns:xlink="http://www.w3.org/1999/xlink" xlink:href="ZooKeys-126-001-g006.jpg" position="float" orientation="portrait" xlink:type="simple"/></fig><fig id="F8" position="float" orientation="portrait"><label>Figures 45–49.</label><caption><p><italic><tp:taxon-name>Allonychiurus subvolinensis</tp:taxon-name></italic> sp. n. <bold>45</bold> dorsal chaetotaxy <bold>46</bold> <italic>MVO</italic> on <italic>Abd</italic>.4 <bold>47–48</bold> tibiotarsus of <italic>Lg</italic>.3, different views <bold>49</bold> <italic>Abd</italic>.6, dorsal chaetotaxy. Scales: 45–46 – 0.1 mm, 47–49 – 0.01 mm.</p></caption><graphic xmlns:xlink="http://www.w3.org/1999/xlink" xlink:href="ZooKeys-126-001-g008.jpg" position="float" orientation="portrait" xlink:type="simple"/></fig></tp:treatment-sec><ref-list><ref id="B13"><mixed-citation xmlns:xlink="http://www.w3.org/1999/xlink" xlink:type="simple"><person-group><name name-style="western"><surname>Fjellberg</surname><given-names>A</given-names></name></person-group> (<year>1998</year>)<article-title> The Collembola of Fennoscandia and Denmark. Part. I: Poduromorpha</article-title>. <source>Fauna Entomologica Scandinavica</source><volume>35</volume>, <lpage>183</lpage> pp.</mixed-citation></ref></ref-list></tp:taxon-treatment>
