# Supplementary material for: New Palaearctic species of the tribe Thalassaphorurini Pomorski, 1998 (Collembola, Onychiuridae)
Source: Zookeys. 2011 Sep 2;(126):1–38. doi: 10.3897/zookeys.126.1229 (PMC3175132; doi:10.3897/zookeys.126.1229)
Supplement: XML Treatment for Allonychiurus subvolinensis [file zookeys.126.1229-treatment9.xml]

<!DOCTYPE tp:taxon-treatment
  PUBLIC "-//TaxonX//DTD Taxonomic Treatment Publishing DTD v0 20100105//EN" "tax-treatment-NSO.dtd">
<tp:taxon-treatment xmlns:tp="http://www.plazi.org/taxpub"><tp:treatment-meta><mixed-citation publication-type="journal"><person-group><name><surname>Babenko</surname><given-names>Anatoly B.</given-names></name><name><surname>Chimitova</surname><given-names>Ayuna B.</given-names></name><name><surname>Stebaeva</surname><given-names>Sophya K.</given-names></name></person-group><article-title>New Palaearctic species of the tribe Thalassaphorurini Pomorski, 1998 (Collembola, Onychiuridae)</article-title><source>Zookeys</source><day>2</day><month>9</month><year>2011</year><volume>2011</volume><issue>126</issue><fpage>1</fpage><lpage>38</lpage><pub-id pub-id-type="doi">10.3897/zookeys.126.1229</pub-id></mixed-citation></tp:treatment-meta><tp:nomenclature><tp:taxon-name>
                    	<tp:taxon-name-part taxon-name-part-type="genus">Allonychiurus</tp:taxon-name-part>
                    	<tp:taxon-name-part taxon-name-part-type="species">subvolinensis</tp:taxon-name-part>
                    <object-id xmlns:xlink="http://www.w3.org/1999/xlink" xlink:type="simple">urn:lsid:zoobank.org:act:2400049E-3FC5-4642-AD7D-05683CA7F275</object-id>
										<object-id xmlns:xlink="http://www.w3.org/1999/xlink" xlink:type="simple">http://species-id.net/wiki/Allonychiurus_subvolinensis</object-id>
                    </tp:taxon-name><tp:taxon-status xmlns:xlink="http://www.w3.org/1999/xlink" xlink:type="simple">sp. n.</tp:taxon-status><xref ref-type="fig" rid="F8">Figs 45–49</xref></tp:nomenclature><tp:treatment-sec sec-type="Material"><title>Material.</title><p> Holotype ♂, Russia, Tuva Republic, northern macroslope of Eastern Tannu-Ola Mt Range, 5 km S of Lake Chagytai [<named-content xmlns:xlink="http://www.w3.org/1999/xlink" content-type="dwc:verbatimCoordinates" xlink:type="simple">51°00'N, 94°43'E</named-content> ], larch forest belt, 1,300 m alt., under larch (<italic><tp:taxon-name>Larix sibirica</tp:taxon-name></italic>), 16.vi.2003, leg. S.K. Stebaeva (MSPU).</p><p>Paratypes ♂, same region and locality, ca 1,400 m, 17.vi.2003; ♀, same region, meadow steppe, ca 1,200 m alt., under <italic><tp:taxon-name>Dracocephalum ruyschiana</tp:taxon-name></italic>, 17.vi.2003; 6♀ and 3♂, Russia, Tuva Republic, southern macroslope of Eastern Tannu-Ola Mt Range, 20 km N of Khol’-Oozhu [<named-content xmlns:xlink="http://www.w3.org/1999/xlink" content-type="dwc:verbatimCoordinates" xlink:type="simple">50°44'N, 94°23'E</named-content> ], 1,600 m alt., meadow steppe, under <italic><tp:taxon-name>Spiraea</tp:taxon-name></italic> sp., 16.vii.1993; 7 specimens, Russia, Tuva Republic, foothills of southern macroslope of Eastern Tannu-Ola Mt Range, basin of Aryskannyg-Khem River, 15 km E of Khol’-Oozhu [<named-content xmlns:xlink="http://www.w3.org/1999/xlink" content-type="dwc:verbatimCoordinates" xlink:type="simple">50°41'N, 94°35'E</named-content> ], ca 1,100-1,250 m alt., dry steppe, under <italic><tp:taxon-name>Nanophyton grubovii</tp:taxon-name></italic>, 17.vii.1993; 12♀ and 10♂, Russia, Tuva Republic, Sangelen Plateau, 25–30 km NE of Erzin [<named-content xmlns:xlink="http://www.w3.org/1999/xlink" content-type="dwc:verbatimCoordinates" xlink:type="simple">50°15'N, 95°09'E</named-content> ], ca 1,000 m alt., upper terrace of Erzin River, steppe with <italic><tp:taxon-name>Caragana spinosa</tp:taxon-name></italic>, 03viii.1995, all leg. S.K. Stebaeva (MSPU).</p></tp:treatment-sec><tp:treatment-sec sec-type="Description"><title>Description.</title><p> Colour white. Size 0.55–0.62 mm. Body slender and elongated, slightly wider in region of <italic>Abd</italic>.4. Antennae about as long as head, antennal area not clearly demarcated. <italic>Ant</italic>.4 rather short and wide, 2 usual sensilla not especially thickened but distinct, a subapical organite and a basal microsensillum present. <italic>Ant</italic>.3 organ consisting of 4 low papillae, 2 sensory rods, 2 smooth sensory clubs without clear ribs, 5 guard setae, and a lateral microsensillum. <italic>Ant</italic>.1 and 2 with 8 and (12)13 setae, respectively. <italic>PAO</italic> wide (length/width ratio ca 1.5), with about 7–10 composed vesicles set close together. Labrum as a rule with 7 setae and 4 prelabral ones, but holotype with an abnormal number of setae set asymmetrically. Apical part of labium with thick <!--PageBreak--><!--PageBreak-->terminal setae on papillae <italic>A</italic>, <italic>B</italic> and <italic>C</italic> (<italic>ABC</italic> – type), seta <italic>A</italic> clearly thicker, 6 long (<italic>e</italic>2 absent) and four spiniform (<italic>a</italic>1, <italic>b</italic>1-2 and <italic>d</italic>2), guard setae, <italic>a</italic>1shorter than others. Proximal field of labium with 5 setae, basal fields (mentum and submentum) with 4 and 5 setae. Maxillary palp simple, with 2 sublobal setae.</p><p>Pseudocellar formula (<italic>pso</italic>) as follows, dorsal: 32/233/33343 (<xref ref-type="fig" rid="F8">Fig. 45</xref>), ventral: 11/000/1112. Each upper subcoxa with two <italic>pso</italic>. Granulation fine and uniform, without areas of enlarged granules. Dorsal chaetotaxy more or less symmetrical, setae smooth and rather thick, clearly differentiated only on abdominal tip, sensilla: 1/011/222111 (dorsal) and 2/000/00010 (ventral), but distinguishable mainly because of their stable positions, only lateral ones on <italic>Th</italic>.2-<italic>Abd</italic>.1 and posterior one on <italic>Abd</italic>.5 always distinct (<xref ref-type="fig" rid="F8">Fig. 45</xref>), as well as a sensillum on coxae of <italic>Lg.</italic>3. <italic>Th</italic>.1 with 5+5(6) setae. Terga of <italic>Th</italic>.2-<italic>Abd</italic>.1 with 3, <italic>Abd</italic>.2-3 with 3(4), <italic>Abd</italic>.4 with 2-3 and <italic>Abd</italic>. 5 with 1, pairs of axial microsetae, additionally each tergum with 1+1 posterior axial mesosetae set slightly out of line with microsetae. Some unpaired dorsal setae also present: <italic>d</italic>0 on head, microseta <italic>m</italic>0 on <italic>Abd</italic>.4, microseta <italic>a</italic>0 on <italic>Abd</italic>.5, and two macrosetae <italic>a</italic>0 and <italic>m</italic>0 on <italic>Abd</italic>.6, supplemented by 2+2 prespinal microsetae (<xref ref-type="fig" rid="F8">Fig. 45, 49</xref>). Lateral microsensilla present on both <italic>Th</italic>.2-3.</p><p>Each sternum of <italic>Th</italic>. 1-3 with 1+1 setae along <italic>linea ventralis</italic>. Secondary division of <italic>Abd</italic>.3 sternum unclear because of bad preservation. Furca reduced to a small area of fine granulation situated at some distance from border between <italic>Abd</italic>.3-4 sterna with 2+2 small posterior setae arranged in 2 rows (<xref ref-type="fig" rid="F8">Fig. 46</xref>), manubrial area with 4+4 setae arrange in 2 rows but only one of them set posteriorly to dental setae (<xref ref-type="fig" rid="F8">Fig. 46</xref>). Ventral tube usually with 1+1 frontal, 6+6(5–7) distal and 2 proximal setae at corpus base. Upper subcoxae usually with 4-4-4, tibiotarsi with 18-18-18. setae: distal row on each leg with 9 setae (7 <italic>A</italic> and 2 <italic>T</italic>-setae), 7 setae in row <italic>B</italic>, setae <italic>M</italic> and <italic>Y</italic> present (<xref ref-type="fig" rid="F8">Figs 47–48</xref>). Unguis simple, with neither inner nor lateral tooth, unguiculus narrow, almost as long as unguis (ca 0.9 <italic>U</italic>3).Anal spines thick and slightly curved, set without clear papillae. Reproductive males with <italic>MVO</italic> identical to that in <italic><tp:taxon-name>Allonychiurus volinensis</tp:taxon-name></italic> with 4+4 modified club-like setae in mid-ventral section of <italic>Abd</italic>.4 behind furcal remnant (<xref ref-type="fig" rid="F8">Fig. 46</xref>), in not reproductive males these setae spiniform.</p><fig id="F8" position="float" orientation="portrait"><label>Figures 45–49.</label><caption><p><italic><tp:taxon-name>Allonychiurus subvolinensis</tp:taxon-name></italic> sp. n. <bold>45</bold> dorsal chaetotaxy <bold>46</bold> <italic>MVO</italic> on <italic>Abd</italic>.4 <bold>47–48</bold> tibiotarsus of <italic>Lg</italic>.3, different views <bold>49</bold> <italic>Abd</italic>.6, dorsal chaetotaxy. Scales: 45–46 – 0.1 mm, 47–49 – 0.01 mm.</p></caption><graphic xmlns:xlink="http://www.w3.org/1999/xlink" xlink:href="ZooKeys-126-001-g008.jpg" position="float" orientation="portrait" xlink:type="simple"/></fig></tp:treatment-sec><tp:treatment-sec sec-type="Affinities"><title>Affinities.</title><p> <italic><tp:taxon-name>Allonychiurus subvolinensis</tp:taxon-name></italic> sp. n. is very similar to the European <italic><tp:taxon-name>Allonychiurus volinensis</tp:taxon-name></italic> (Szeptycki, 1964), comb. n. in many features. Both have a somewhat isolated position within the <italic>volinensis</italic>-group of <italic><tp:taxon-name>Allonychiurus</tp:taxon-name></italic> due to the wide <italic>PAO</italic>, the presence of <italic>MVO</italic> on <italic>Abd</italic>.4 and the different positions of <italic>pso</italic> at the antennal base, with <italic>b</italic>-pseudocelli set closer to the mid-line than <italic>a</italic>-pseudocelli. They can easily be distinguished from each other due to the different number of tibiotarsal setae (9 setae in distal whorl in <italic><tp:taxon-name>Allonychiurus subvolinensis</tp:taxon-name></italic> sp. n. versus 7 setae in <italic><tp:taxon-name>Allonychiurus volinensis</tp:taxon-name></italic>) and by the presence of ventral setae on all thoracic sterna in <italic><tp:taxon-name>Allonychiurus subvolinensis</tp:taxon-name></italic> sp. n. (<italic><tp:taxon-name>Allonychiurus volinensis</tp:taxon-name></italic> lacks setae on <italic>Th</italic>.1). The third very similar species of the same group, <italic><tp:taxon-name>Allonychiurus unisetosus</tp:taxon-name></italic> sp. n., is described below. For differences with <italic><tp:taxon-name>Allonychiurus volinensis</tp:taxon-name></italic> and <italic><tp:taxon-name>Allonychiurus subvolinensis</tp:taxon-name></italic> sp. n. see the description of <italic><tp:taxon-name>Allonychiurus unisetosus</tp:taxon-name></italic> sp. n.</p></tp:treatment-sec><tp:treatment-sec sec-type="Etymology"><title>Etymology.</title><p> The name reflects the general similarity to <italic><tp:taxon-name>Allonychiurus volinensis</tp:taxon-name></italic>.</p></tp:treatment-sec><tp:treatment-sec sec-type="Distribution"><title>Distribution.</title><p> The new species was previously listed for Tuva as <italic><tp:taxon-name>Onychiurus</tp:taxon-name></italic> s.str. by <xref ref-type="bibr" rid="B32">Stebaeva (2003)</xref>. It appears to be rather common in the region in various plant communities, from mountain forests to arid steppes<!--PageBreak-->.</p></tp:treatment-sec><ref-list><ref id="B32"><mixed-citation xmlns:xlink="http://www.w3.org/1999/xlink" xlink:type="simple"><person-group><name name-style="western"><surname>Stebaeva</surname><given-names>SK</given-names></name></person-group> (<year>2003</year>)<article-title> Collembola communities of the Ubsu-Nur Basin and adjacent mountains (Russia, Tuva).</article-title><source>Pedobiologia </source><volume>47</volume>: <fpage>341</fpage>-<lpage>356</lpage>.</mixed-citation></ref></ref-list></tp:taxon-treatment>
