# Supplementary material for: New Palaearctic species of the tribe Thalassaphorurini Pomorski, 1998 (Collembola, Onychiuridae)
Source: Zookeys. 2011 Sep 2;(126):1–38. doi: 10.3897/zookeys.126.1229 (PMC3175132; doi:10.3897/zookeys.126.1229)
Supplement: XML Treatment for Allonychiurus unisetosus [file zookeys.126.1229-treatment10.xml]

<!DOCTYPE tp:taxon-treatment
  PUBLIC "-//TaxonX//DTD Taxonomic Treatment Publishing DTD v0 20100105//EN" "tax-treatment-NSO.dtd">
<tp:taxon-treatment xmlns:tp="http://www.plazi.org/taxpub"><tp:treatment-meta><mixed-citation publication-type="journal"><person-group><name><surname>Babenko</surname><given-names>Anatoly B.</given-names></name><name><surname>Chimitova</surname><given-names>Ayuna B.</given-names></name><name><surname>Stebaeva</surname><given-names>Sophya K.</given-names></name></person-group><article-title>New Palaearctic species of the tribe Thalassaphorurini Pomorski, 1998 (Collembola, Onychiuridae)</article-title><source>Zookeys</source><day>2</day><month>9</month><year>2011</year><volume>2011</volume><issue>126</issue><fpage>1</fpage><lpage>38</lpage><pub-id pub-id-type="doi">10.3897/zookeys.126.1229</pub-id></mixed-citation></tp:treatment-meta><tp:nomenclature><tp:taxon-name>
                    	<tp:taxon-name-part taxon-name-part-type="genus">Allonychiurus</tp:taxon-name-part>
                    	<tp:taxon-name-part taxon-name-part-type="species">unisetosus</tp:taxon-name-part>
                    <object-id xmlns:xlink="http://www.w3.org/1999/xlink" xlink:type="simple">urn:lsid:zoobank.org:act:613014D9-6782-4406-B0C6-CEC3DEEDB568</object-id>
										<object-id xmlns:xlink="http://www.w3.org/1999/xlink" xlink:type="simple">http://species-id.net/wiki/Allonychiurus_unisetosus</object-id>
                    </tp:taxon-name><tp:taxon-status xmlns:xlink="http://www.w3.org/1999/xlink" xlink:type="simple">sp. n.</tp:taxon-status><xref ref-type="fig" rid="F9">Figs 50–54</xref></tp:nomenclature><tp:treatment-sec sec-type="Material"><title>Material.</title><p> Holotype ♂, Russia, Tuva Republic, northern macroslope of Eastern Tannu-Ola Mt Range, vicinity Shuurmak [<named-content xmlns:xlink="http://www.w3.org/1999/xlink" content-type="dwc:verbatimCoordinates" xlink:type="simple">50°38'N, 95°18'E</named-content> ], spruce-larch (<italic><tp:taxon-name>Picea obovata</tp:taxon-name></italic>, <italic><tp:taxon-name>Larix sibirica</tp:taxon-name></italic>) forest, on larch stump under <italic><tp:taxon-name>Cladonia chlorophaea</tp:taxon-name></italic>, 1,450 m alt., 12.viii.1997, leg. N.V. Sedel'nikova (MSPU).</p><p>Paratypes 8♀ and ♂, same sample as holotype; 1♀, same region, stony outcrops in mountain steppe, under <italic><tp:taxon-name>Xanthoparmelia somloёnsis</tp:taxon-name></italic> and <italic><tp:taxon-name>Parmelia saxatilis</tp:taxon-name></italic>, 1,450 m alt., 12.viii.1997, leg. N.V. Sedel'nikova (MSPU).</p></tp:treatment-sec><tp:treatment-sec sec-type="Description"><title>Description.</title><p> Colour white. Size 0.55–0.65 mm. Body elongated, wider in region of <italic>Abd</italic>.4. Antennae about as long as head, antennal area not clearly demarcated. <italic>Ant</italic>.4 rather short and wide, 2 usual sensilla not especially thickened but distinct, a subapical organite and a basal microsensillum present. <italic>Ant</italic>.3 organ consisting of 4 low papillae, 2 sensory rods, 2 smooth sensory clubs without clear ribs, 5 guard setae, and a lateral microsensillum (<xref ref-type="fig" rid="F9">Fig. 52</xref>). <italic>Ant</italic>.1 and 2 usually with 8 and 13 setae, respectively. <italic>PAO</italic> wide (length/width ratio ca 1.5), with (7)8–10 composed vesicles set close together. Labrum with 7 setae and 2 prelabral ones. Apical part of labium with thick terminal setae on papillae <italic>A</italic>, <italic>B</italic> and <italic>C</italic> (<italic>ABC</italic> – type), seta <italic>A</italic> clearly thicker, 6 long (<italic>e</italic>2 absent) and four spiniform (<italic>a</italic>1, <italic>b</italic>1-2 and <italic>d</italic>2), guard setae, <italic>a</italic>1shorter than others. Proximal field of labium with 5 setae, basal fields (mentum and submentum) with 4 and 5 setae. Maxillary palp simple, with 2 sublobal setae.</p><p>Pseudocellar formula (<italic>pso</italic>) as follows, dorsal: 32/233/33343 (<xref ref-type="fig" rid="F9">Fig. 50</xref>), ventral: 11/000/0111 (one specimen with 1+2 ventral <italic>pso</italic> on <italic>Abd</italic>.4 also visible), sternum of <italic>Abd</italic>.1 with 1+1 <italic>psx</italic> on each side of <italic>VT</italic> (<xref ref-type="fig" rid="F9">Fig. 53</xref>). Upper subcoxae with two <italic>pso</italic> and (2)3-(3)4-(3)4 setae, respectively. Generally granulation rather fine, but areas of clearly enlarged granules usually present around some <italic>pso</italic> and in mid and lateral parts of thorax. Dorsal chaetotaxy almost symmetrical, setae smooth and rather thick, clearly differentiated into macro and microsetae, sensilla poorly distinguishable, 1/011/222121 (dorsal) and 2/000/00010 (ventral), only lateral ones on <italic>Th</italic>.2-<italic>Abd</italic>.1 and posterior one on <italic>Abd</italic>.5 always distinct (<xref ref-type="fig" rid="F9">Figs 50, 54</xref>). Sensillum on coxae of <italic>Lg.</italic>3 present. <italic>Th</italic>.1 with (4)5+5 setae. Terga of <italic>Th</italic>.2-<italic>Abd</italic>.3 with 3, <italic>Abd</italic>.4 with 2 and <italic>Abd</italic>. 5 with 1, pairs of axial microsetae, additionally each tergum with 1+1 posterior axial mesosetae set slightly out of line with microsetae. Unpaired dorsal setae: <italic>d</italic>0 on head, microseta <italic>m</italic>0 on <italic>Abd</italic>.4, microseta <italic>a</italic>0 on <italic>Abd</italic>.5, and only one macrosetae (<italic>m</italic>0) on <italic>Abd</italic>.6, supplemented by 2+2 prespinal microsetae (<xref ref-type="fig" rid="F9">Figs 50, 54</xref>). Lateral microsensilla present on both <italic>Th</italic>.2-3.</p><p>Sterna of <italic>Th</italic>. 1-3 with 0-1-1 setae on each side of <italic>linea ventralis</italic>. Furca reduced to a small area of fine granulation situated at some distance from border between <italic>Abd</italic>.3-4 sterna with 2+2 small posterior setae arranged in 2 rows, manubrial area with 4+4 setae arrange in 2 rows but only one row set posteriorly to small dental setae (<xref ref-type="fig" rid="F9">Fig. 53</xref>). Ventral tube usually with 1+1 frontal, 6+6 distal and 2(3) proximal setae at corpus base. Tibiotarsi with 18-18-18 setae: distal row on each leg with 9 setae (7 <italic>A</italic> and 2 <italic>T</italic>-setae), <!--PageBreak--><!--PageBreak-->7 setae in row <italic>B</italic>, setae <italic>M</italic> and <italic>Y</italic> present. Unguis simple, without teeth, unguiculus narrow, gradually tapering, with fine filament reaching tip of unguis. Anal spines curved and rather thin, set without papillae. <italic>MVO</italic> in reproductive males probably identical to that in <italic><tp:taxon-name>Allonychiurus volinensis</tp:taxon-name></italic> but in both available mature males only thickened setae present in mid-ventral section of <italic>Abd</italic>.4 (<xref ref-type="fig" rid="F9">Fig. 53</xref>).</p><fig id="F9" position="float" orientation="portrait"><label>Figures 50–54.</label><caption><p><italic><tp:taxon-name>Allonychiurus unisetosus</tp:taxon-name></italic> sp. n. <bold>50</bold> dorsal chaetotaxy <bold>51</bold> position of anteromedial <italic>pso</italic> on head <bold>52</bold> <italic>AO</italic> <bold>53</bold> ventral chaetotaxy of abdomen <bold>54</bold> <italic>Abd</italic>.6, dorsal chaetotaxy. Scales: 50, 53 – 0.1 mm, 51–52, 54 – 0.01 mm.</p></caption><graphic xmlns:xlink="http://www.w3.org/1999/xlink" xlink:href="ZooKeys-126-001-g009.jpg" position="float" orientation="portrait" xlink:type="simple"/></fig></tp:treatment-sec><tp:treatment-sec sec-type="Affinities"><title>Affinities.</title><p> <italic><tp:taxon-name>Allonychiurus unisetosus</tp:taxon-name></italic> sp. n., <italic><tp:taxon-name>Allonychiurus volinensis</tp:taxon-name></italic> and <italic><tp:taxon-name>Allonychiurus subvolinensis</tp:taxon-name></italic> sp. n. constitutes a rather homogeneous subgroup among the known species of the <italic>volinensis</italic>-group of <italic><tp:taxon-name>Allonychiurus</tp:taxon-name></italic>. All of them are characterized by identical position of antennal <italic>pso</italic> with <italic>b</italic>-pseudocellus set close to midline and out of antennal area (cf. <xref ref-type="fig" rid="F9">Figs 50–51</xref> and <xref ref-type="fig" rid="F7">40</xref>). Such a position is unique for the group. <italic><tp:taxon-name>Allonychiurus unisetosus</tp:taxon-name></italic> sp. n. shares equal number of tibiotarsal setae (9) with <italic><tp:taxon-name>Allonychiurus subvolinensis</tp:taxon-name></italic> sp. n. and identical ventral chaetotaxy of thorax (0-1-1) with <italic><tp:taxon-name>Allonychiurus volinensis</tp:taxon-name></italic> (see <xref ref-type="table" rid="T2">Table 2</xref>) but differs from both species in having only two prelabral setae, one ventral <italic>pso</italic> on <italic>Abd</italic>.4 as a rule, only one axial macroseta on dorsal side of <italic>Abd</italic>.6 (cf. <xref ref-type="fig" rid="F9">Figs 54</xref> and <xref ref-type="fig" rid="F8">49</xref>), and clearly thinner <italic>AS</italic>.</p></tp:treatment-sec><tp:treatment-sec sec-type="Etymology"><title>Etymology.</title><p> The name reflects the presence of only one axial macroseta on <italic>Abd</italic>.6 in the new species separating it from similar congeners.</p></tp:treatment-sec><tp:treatment-sec sec-type="Distribution"><title>Distribution.</title><p> Known from several nearby localities of mountain Tuva, previously listed for the same region as <italic><tp:taxon-name>Onychiurus</tp:taxon-name></italic> s.str. sp. by <xref ref-type="bibr" rid="B33">Stebaeva et al. (2001)</xref>.</p></tp:treatment-sec><tp:treatment-sec><!--Section generated to contain objects referenced in tp:taxon-treatment.--><fig id="F7" position="float" orientation="portrait"><label>Figures 40–44.</label><caption><p><italic><tp:taxon-name>Allonychiurus elikonius</tp:taxon-name></italic> sp. n. <bold>40</bold> dorsal chaetotaxy <bold>41</bold> labium <bold>42</bold> <italic>PAO</italic> and adjacent <italic>pso</italic> <bold>43</bold> ventral chaetotaxy <bold>44</bold> furcal remnant. Scales: 40, 43 – 0.1 mm, 41-42, 44 – 0.01 mm.</p></caption><graphic xmlns:xlink="http://www.w3.org/1999/xlink" xlink:href="ZooKeys-126-001-g007.jpg" position="float" orientation="portrait" xlink:type="simple"/></fig><table-wrap id="T2" position="float" orientation="portrait"><label>Table 2.</label><caption><p>Main diagnostic characters of the known species of the <italic>volinensis</italic>-group of <italic><tp:taxon-name>Allonychiurus</tp:taxon-name></italic></p></caption><table><tbody><tr><td rowspan="1" colspan="1"/><td rowspan="1" colspan="1">Dorsal pso</td><td rowspan="1" colspan="1">Ventral pso</td><td rowspan="1" colspan="1">pso on upper subcoxae</td><td rowspan="1" colspan="1">AO papillae/ guards</td><td rowspan="1" colspan="1">Ventral setae on thorax</td><td rowspan="1" colspan="1">Dorsal sensilla</td><td rowspan="1" colspan="1">Type of  labium</td><td rowspan="1" colspan="1">Number of prelabral setae</td><td rowspan="1" colspan="1">Number of distal setae on tibiotarsi</td><td rowspan="1" colspan="1">Unguiculus / unguis ratio</td><td rowspan="1" colspan="1">MVO position</td><td rowspan="1" colspan="1">Number of setae on VT</td></tr><tr><td rowspan="1" colspan="1"><italic><tp:taxon-name>Allonychiurus volinensis</tp:taxon-name></italic></td><td rowspan="1" colspan="1">32/233/33343</td><td rowspan="1" colspan="1">11/000/1112‡</td><td rowspan="1" colspan="1">2-2-2</td><td rowspan="1" colspan="1">4/5</td><td rowspan="1" colspan="1">0-1-1</td><td rowspan="1" colspan="1">1/011/222121</td><td rowspan="1" colspan="1">ABC</td><td rowspan="1" colspan="1">4</td><td rowspan="1" colspan="1">7</td><td rowspan="1" colspan="1">0.9-1.1</td><td rowspan="1" colspan="1">Abd.4</td><td rowspan="1" colspan="1">1/6/2</td></tr><tr><td rowspan="1" colspan="1"><italic><tp:taxon-name>Allonychiurus foliatus</tp:taxon-name></italic></td><td rowspan="1" colspan="1">32/233/33323†</td><td rowspan="1" colspan="1">01/000/0000 [?]</td><td rowspan="1" colspan="1">1-2-2</td><td rowspan="1" colspan="1">4/5</td><td rowspan="1" colspan="1">?</td><td rowspan="1" colspan="1">?</td><td rowspan="1" colspan="1">?</td><td rowspan="1" colspan="1">?</td><td rowspan="1" colspan="1">?</td><td rowspan="1" colspan="1">0.75</td><td rowspan="1" colspan="1">VT + genital plate</td><td rowspan="1" colspan="1">?/6/?</td></tr><tr><td rowspan="1" colspan="1"><italic><tp:taxon-name>Allonychiurus mariangeae</tp:taxon-name></italic></td><td rowspan="1" colspan="1">32/233/33343</td><td rowspan="1" colspan="1">11/000/1112</td><td rowspan="1" colspan="1">2-2-2</td><td rowspan="1" colspan="1">4/5</td><td rowspan="1" colspan="1">1-1-1</td><td rowspan="1" colspan="1">2/011/111111</td><td rowspan="1" colspan="1">?</td><td rowspan="1" colspan="1">?</td><td rowspan="1" colspan="1">9</td><td rowspan="1" colspan="1">0.75</td><td rowspan="1" colspan="1">genital plate</td><td rowspan="1" colspan="1">0/6/2</td></tr><tr><td rowspan="1" colspan="1"><italic><tp:taxon-name>Allonychiurus donjiensis</tp:taxon-name></italic></td><td rowspan="1" colspan="1">22/222/22222 [?]</td><td rowspan="1" colspan="1">11/200/0011 [?]</td><td rowspan="1" colspan="1">1-1-1</td><td rowspan="1" colspan="1">4/5</td><td rowspan="1" colspan="1">?</td><td rowspan="1" colspan="1">?</td><td rowspan="1" colspan="1">?</td><td rowspan="1" colspan="1">?</td><td rowspan="1" colspan="1">?</td><td rowspan="1" colspan="1">0.75</td><td rowspan="1" colspan="1">?</td><td rowspan="1" colspan="1">?/6/?</td></tr><tr><td rowspan="1" colspan="1"><italic><tp:taxon-name>Allonychiurus jindoensis</tp:taxon-name></italic></td><td rowspan="1" colspan="1">32/233/33333</td><td rowspan="1" colspan="1">10/000/0102</td><td rowspan="1" colspan="1">1-1-1</td><td rowspan="1" colspan="1">4/5</td><td rowspan="1" colspan="1">?</td><td rowspan="1" colspan="1">?</td><td rowspan="1" colspan="1">?</td><td rowspan="1" colspan="1">?</td><td rowspan="1" colspan="1">?</td><td rowspan="1" colspan="1">0.75</td><td rowspan="1" colspan="1">?</td><td rowspan="1" colspan="1">?/6/?</td></tr><tr><td rowspan="1" colspan="1"><italic><tp:taxon-name>Allonychiurus asiaticus</tp:taxon-name></italic></td><td rowspan="1" colspan="1">32/233/33343</td><td rowspan="1" colspan="1">11/000/0112</td><td rowspan="1" colspan="1">2-2-2</td><td rowspan="1" colspan="1">5/5</td><td rowspan="1" colspan="1">1-1-1</td><td rowspan="1" colspan="1">1/011/222221</td><td rowspan="1" colspan="1">ABC</td><td rowspan="1" colspan="1">4</td><td rowspan="1" colspan="1">7</td><td rowspan="1" colspan="1">0.7-0.8</td><td rowspan="1" colspan="1">absent</td><td rowspan="1" colspan="1">1/6/2</td></tr><tr><td rowspan="1" colspan="1"><italic><tp:taxon-name>Allonychiurus elikonius</tp:taxon-name></italic> sp. n.</td><td rowspan="1" colspan="1">32/233/33343</td><td rowspan="1" colspan="1">11/000/0112</td><td rowspan="1" colspan="1">2-2-2</td><td rowspan="1" colspan="1">4(5)/5</td><td rowspan="1" colspan="1">0-1-1</td><td rowspan="1" colspan="1">2/011/222010</td><td rowspan="1" colspan="1">AC</td><td rowspan="1" colspan="1">4</td><td rowspan="1" colspan="1">9</td><td rowspan="1" colspan="1">0.9-1.1</td><td rowspan="1" colspan="1">males unknown</td><td rowspan="1" colspan="1">0/6/2</td></tr><tr><td rowspan="1" colspan="1"><italic><tp:taxon-name>Allonychiurus subvolinensis</tp:taxon-name></italic> sp. n.</td><td rowspan="1" colspan="1">32/233/33343</td><td rowspan="1" colspan="1">11/000/1112</td><td rowspan="1" colspan="1">2-2-2</td><td rowspan="1" colspan="1">4/5</td><td rowspan="1" colspan="1">1-1-1</td><td rowspan="1" colspan="1">1/011/222111</td><td rowspan="1" colspan="1">ABC</td><td rowspan="1" colspan="1">4</td><td rowspan="1" colspan="1">9</td><td rowspan="1" colspan="1">~0.9</td><td rowspan="1" colspan="1">Abd.4</td><td rowspan="1" colspan="1">1/6/2</td></tr><tr><td rowspan="1" colspan="1"><italic><tp:taxon-name>Allonychiurus unisetosus</tp:taxon-name></italic> sp.n.</td><td rowspan="1" colspan="1">32/233/33343</td><td rowspan="1" colspan="1">11/000/0111</td><td rowspan="1" colspan="1">2-2-2</td><td rowspan="1" colspan="1">4/5</td><td rowspan="1" colspan="1">0-1-1</td><td rowspan="1" colspan="1">1/011/222121</td><td rowspan="1" colspan="1">ABC</td><td rowspan="1" colspan="1">2</td><td rowspan="1" colspan="1">9</td><td rowspan="1" colspan="1">0.9-1.1</td><td rowspan="1" colspan="1">Abd.4 [?]</td><td rowspan="1" colspan="1">1/6/2</td></tr></tbody></table><table-wrap-foot><fn><p>† According to the original description, the species is characterized by 33/233/33323 dorsal <italic>pso</italic> and complete absence of ventral <italic>pso</italic>; most lateral <italic>pso</italic> on posterior side of a head are considered here as being ventral.‡ Slightly different formula of ventral <italic>pso</italic>, i.e. 11/000/0112, is given by <xref ref-type="bibr" rid="B13">Fjellberg (1998)</xref></p></fn></table-wrap-foot></table-wrap><fig id="F8" position="float" orientation="portrait"><label>Figures 45–49.</label><caption><p><italic><tp:taxon-name>Allonychiurus subvolinensis</tp:taxon-name></italic> sp. n. <bold>45</bold> dorsal chaetotaxy <bold>46</bold> <italic>MVO</italic> on <italic>Abd</italic>.4 <bold>47–48</bold> tibiotarsus of <italic>Lg</italic>.3, different views <bold>49</bold> <italic>Abd</italic>.6, dorsal chaetotaxy. Scales: 45–46 – 0.1 mm, 47–49 – 0.01 mm.</p></caption><graphic xmlns:xlink="http://www.w3.org/1999/xlink" xlink:href="ZooKeys-126-001-g008.jpg" position="float" orientation="portrait" xlink:type="simple"/></fig></tp:treatment-sec><ref-list><ref id="B13"><mixed-citation xmlns:xlink="http://www.w3.org/1999/xlink" xlink:type="simple"><person-group><name name-style="western"><surname>Fjellberg</surname><given-names>A</given-names></name></person-group> (<year>1998</year>)<article-title> The Collembola of Fennoscandia and Denmark. Part. I: Poduromorpha</article-title>. <source>Fauna Entomologica Scandinavica</source><volume>35</volume>, <lpage>183</lpage> pp.</mixed-citation></ref><ref id="B33"><mixed-citation xmlns:xlink="http://www.w3.org/1999/xlink" xlink:type="simple"><person-group><name name-style="western"><surname>Stebaeva</surname><given-names>SK</given-names></name><name name-style="western"><surname>Sedel’nikova</surname><given-names>NV</given-names></name><name name-style="western"><surname>Andrievsky</surname><given-names>VS</given-names></name><name name-style="western"><surname>Volonikhina</surname><given-names>II</given-names></name></person-group> (<year>2001</year>)<article-title> Microarthropod communities under lichens in the Eastern Tannu-Ola Ridge (Tuva)</article-title>. <source>Zoologicheskii Zhurnal</source><fpage>80</fpage>(<issue>2</issue>): <fpage>170</fpage>–<lpage>182</lpage>. [in Russian] <ext-link ext-link-type="uri" xlink:href="http://dx.doi.org/10.1078/0031-4056-00198" xlink:type="simple">doi: 10.1078/0031-4056-00198</ext-link></mixed-citation></ref></ref-list></tp:taxon-treatment>
