# Supplementary material for: New Palaearctic species of the tribe Thalassaphorurini Pomorski, 1998 (Collembola, Onychiuridae)
Source: Zookeys. 2011 Sep 2;(126):1–38. doi: 10.3897/zookeys.126.1229 (PMC3175132; doi:10.3897/zookeys.126.1229)
Supplement: XML Treatment for Allonychiurus asiaticus [file zookeys.126.1229-treatment11.xml]

<!DOCTYPE tp:taxon-treatment
  PUBLIC "-//TaxonX//DTD Taxonomic Treatment Publishing DTD v0 20100105//EN" "tax-treatment-NSO.dtd">
<tp:taxon-treatment xmlns:tp="http://www.plazi.org/taxpub"><tp:treatment-meta><mixed-citation publication-type="journal"><person-group><name><surname>Babenko</surname><given-names>Anatoly B.</given-names></name><name><surname>Chimitova</surname><given-names>Ayuna B.</given-names></name><name><surname>Stebaeva</surname><given-names>Sophya K.</given-names></name></person-group><article-title>New Palaearctic species of the tribe Thalassaphorurini Pomorski, 1998 (Collembola, Onychiuridae)</article-title><source>Zookeys</source><day>2</day><month>9</month><year>2011</year><volume>2011</volume><issue>126</issue><fpage>1</fpage><lpage>38</lpage><pub-id pub-id-type="doi">10.3897/zookeys.126.1229</pub-id></mixed-citation></tp:treatment-meta><tp:nomenclature><tp:taxon-name>
                    	<tp:taxon-name-part taxon-name-part-type="genus">Allonychiurus</tp:taxon-name-part>
                    	<tp:taxon-name-part taxon-name-part-type="species">asiaticus</tp:taxon-name-part>
                    <object-id xmlns:xlink="http://www.w3.org/1999/xlink" xlink:type="simple">http://species-id.net/wiki/Allonychiurus_asiaticus</object-id>
                    </tp:taxon-name><tp:taxon-authority>(Babenko, 2007)</tp:taxon-authority><tp:taxon-status xmlns:xlink="http://www.w3.org/1999/xlink" xlink:type="simple">comb. n.</tp:taxon-status><tp:nomenclature-citation-list><tp:nomenclature-citation><tp:taxon-name>Tantulonychiurus asiaticus</tp:taxon-name><comment><xref ref-type="bibr" rid="B4">Babenko 2007</xref> (synonym)</comment></tp:nomenclature-citation></tp:nomenclature-citation-list></tp:nomenclature><tp:treatment-sec sec-type="Material"><title>Material.</title><p> 15 specimens, Russia, Siberia, Krasnoyarsk Territory, Achinsk Region, 7 km from Nazarovo [<named-content xmlns:xlink="http://www.w3.org/1999/xlink" content-type="dwc:verbatimCoordinates" xlink:type="simple">57°02'N, 90°39'E</named-content> ], ca 400 m alt., meadows of various types, 1987–88; 9 specimens, Russia, West Siberia, 25 km S of Novosibirsk, Academgorodok [<named-content xmlns:xlink="http://www.w3.org/1999/xlink" content-type="dwc:verbatimCoordinates" xlink:type="simple">54°49'N, 83°08'E</named-content> ], wet grass-herbaceous meadow, 02.X.1994, all leg. S. Stebaeva.</p><p>The above new material collected from an area lying far south (more than 1,000 km) of the terra typica of the species differs from the original description in having more clearly differentiated tergal sensilla, but otherwise being very similar. These specimens may even represent a separate species, but material from intermediate areas is needed to evaluate the significance of these differences.</p></tp:treatment-sec><ref-list><ref id="B4"><mixed-citation xmlns:xlink="http://www.w3.org/1999/xlink" xlink:type="simple"><person-group><name name-style="western"><surname>Babenko</surname><given-names>AB</given-names></name></person-group> (<year>2007</year>)<article-title> Collembolan fauna of the Turukhansk Territory.</article-title><source>Russian Entomological Journal </source><volume>16</volume> (<issue>4</issue>): <fpage>361</fpage>-<lpage>383</lpage>.</mixed-citation></ref></ref-list></tp:taxon-treatment>
